# Supplementary material for: Resequencing of the Leishmania infantum (strain JPCM5) genome and de novo assembly into 36 contigs
Source: Sci Rep. 2017 Dec 22;7:18050. doi: 10.1038/s41598-017-18374-y (PMC5741766; doi:10.1038/s41598-017-18374-y)
Supplement: Supplementary file 1 — Dataset 1 [file 41598_2017_18374_MOESM1_ESM.xlsx]

## Sheet: LinJ01
gene ID	product type	Start	End	Strand	LmjF orthologous	Product	LinJ name	Notes
LinJ_010005000	polypeptide	3711	4712	-	LmjF.01.0010	Protein of unknown function (DUF2946)||Pfam:PF11162	LinJ.01.0010
LinJ_010005100	polypeptide	5805	7439	-	LmjF.01.0020	Endonuclease/Exonuclease/phosphatase family||Pfam:PF03372	LinJ.01.0020
LinJ_010005200	polypeptide	9039	11060	-	LmjF.01.0030	Kinesin-13	LinJ.01.0030
LinJ_010005300	polypeptide	12042	12602	-	LmjF.01.0040	hypothetical protein - conserved	LinJ.01.0040
LinJ_010005400	polypeptide	14958	16955	-	LmjF.01.0050	carboxylase - putative	LinJ.01.0050
LinJ_010005500	polypeptide	18111	18860	-	LmjF.01.0060	hypothetical protein - conserved	LinJ.01.0060
LinJ_010005600	polypeptide	19951	21690	-	LmjF.01.0070	BSD domain containing protein - putative||Pfam:PF03909	LinJ.01.0070
LinJ_010005700	polypeptide	22530	23243	-	LmjF.01.0080	hypothetical protein - conserved	LinJ.01.0080
LinJ_010005800	polypeptide	24800	25618	-	LmjF.01.0090	UMP-CMP kinase - mitochondrial - putative	LinJ.01.0090
LinJ_010005900	polypeptide	26314	27270	-	LmjF.01.0100	Glycosyl transferase family 11 - putative||Pfam:PF01531	LinJ.01.0100
LinJ_010006000	polypeptide	28370	28957	-	LmjF.01.0110	monothiol glutaredoxin - putative	LinJ.01.0110
LinJ_010006100	polypeptide	30161	32134	-	LmjF.01.0120	hypothetical protein - conserved	LinJ.01.0120
LinJ_010006200	polypeptide	33424	34518	-	LmjF.01.0130	hypothetical protein - conserved	LinJ.01.0130
LinJ_010006300	polypeptide	36820	37068	-	LmjF.01.0140	hypothetical protein - conserved	LinJ.01.0140
LinJ_010006400	polypeptide	37806	38156	-	LmjF.01.0150	hypothetical protein - conserved	LinJ.01.0150
LinJ_010006500	polypeptide	39021	39263	-	LmjF.01.0160	LSM domain containing protein - putative|Pfam:PF01423	LinJ.01.0160
LinJ_010006600	polypeptide	41390	42763	-	LmjF.01.0170	hypothetical protein - conserved	LinJ.01.0170
LinJ_010006700	polypeptide	44185	46497	-	LmjF.01.0180	CLC-type chloride channel - putativeGeneDB:LmjF.01.0180	LinJ.01.0180
LinJ_010006800	polypeptide	47934	48557	-	LmjF.01.0190	hypothetical protein - conserved	LinJ.01.0190
LinJ_010006900	polypeptide	49245	50156	-	LmjF.01.0200	Low molecular weight phosphotyrosine protein phosphatase - putative||Pfam:PF01451	LinJ.01.0200
LinJ_010007000	polypeptide	51016	53712	-	LmjF.01.0210	UBA/TS-N domain/CUE domain/Domain of unknown function (DUF1771)/Smr domain containing protein - putative|Pfam:PF00627||Pfam:PF02845||Pfam:PF08590||Pfam:PF01713	LinJ.01.0210
LinJ_010007100	polypeptide	57347	58351	-	LmjF.01.0220	cyclophilin 12 - putative	LinJ.01.0220
LinJ_010007200	polypeptide	61570	61986	-	LmjF.01.0230	hypothetical protein - conserved	LinJ.01.0230
LinJ_010007300	polypeptide	62738	65506	-	LmjF.01.0240	DNA excision/repair protein SNF2 - putative	LinJ.01.0240
LinJ_010007400	polypeptide	66314	68701	-	LmjF.01.0250	Right handed beta helix region/Periplasmic copper-binding protein (NosD) - putative|Pfam:PF13229||Pfam:PF05048	LinJ.01.0250
LinJ_010007500	polypeptide	70171	71016	-	LmjF.01.0260	Calmodulin-binding - putative|Pfam:PF13864	LinJ.01.0260
LinJ_010007600	polypeptide	72376	72699	-	LmjF.01.0270	thioredoxin - putative	LinJ.01.0270
LinJ_010007700	polypeptide	74178	75419	-	LmjF.01.0280	pseudouridylate synthase-like protein	LinJ.01.0280
LinJ_010007800	polypeptide	76640	77158	-	LmjF.01.0290	Cytochrome c oxidase biogenesis protein Cmc1 like - putative|Pfam:PF08583	LinJ.01.0290
LinJ_010007900	polypeptide	78069	78248	-	LmjF.01.0300	4F5 protein family - putative|Pfam:PF04419	LinJ.01.0300
LinJ_010008000	polypeptide	78818	79981	-	LmjF.01.0310	acidocalcisomal exopolyphosphatase - putative	LinJ.01.0310
LinJ_010008100	polypeptide	80341	80772	-	LmjF.01.0315	hypothetical protein - conserved	LinJ.01.0320
LinJ_010008200	polypeptide	81742	82665	+	LmjF.01.0320	poly(A) export protein - putative	LinJ.01.0330
LinJ_010008300	polypeptide	83115	83747	+	LmjF.01.0330	hypothetical protein - conserved	LinJ.01.0340
LinJ_010008400	polypeptide	84327	84620	+	LmjF.01.0335	Uncharacterised protein family (UPF0041) - putative|Pfam:PF03650	LinJ.01.0350
LinJ_010008500	polypeptide	85707	86483	+	LmjF.01.0340	hypothetical protein - conserved	LinJ.01.0360
LinJ_010008600	polypeptide	88141	90387	+	LmjF.01.0350	hypothetical protein - conserved	LinJ.01.0370
LinJ_010008700	polypeptide	91226	91795	+	LmjF.01.0360	hypothetical protein - conserved	LinJ.01.0380
LinJ_010008800	polypeptide	92428	92994	+	LmjF.01.0370	Protein of unknown function (DUF788) - putative|Pfam:PF05620	LinJ.01.0390
LinJ_010008900	polypeptide	93862	96312	+	LmjF.01.0380	Dyggve-Melchior-Clausen syndrome protein - putative|Pfam:PF09742	LinJ.01.0400
LinJ_010009000	polypeptide	97208	99673	+	LmjF.01.0390	hypothetical protein - conserved	LinJ.01.0410
LinJ_010009100	polypeptide	100537	102243	+	LmjF.01.0400	hypothetical protein - conserved	LinJ.01.0420
LinJ_010009200	polypeptide	102869	103471	+	LmjF.01.0410	ribosomal protein S7 - putative	LinJ.01.0430
LinJ_010009300	polypeptide	104661	105263	+	LmjF.01.0420	ribosomal protein S7 - putative	LinJ.01.0440
LinJ_010009400	polypeptide	106135	108369	+	LmjF.01.0430	Ring finger domain/Zn-finger in ubiquitin-hydrolases and other protein - putative|Pfam:PF13639||Pfam:PF02148	LinJ.01.0450
LinJ_010009500	polypeptide	109698	111464	+	LmjF.01.0440	Protein of unknown function (DUF791) - putative|Pfam:PF05631	LinJ.01.0460
LinJ_010009600	polypeptide	114425	115081	+	LmjF.01.0450	nicotinamidase - putative	LinJ.01.0470
LinJ_010009700	polypeptide	117139	121773	+	LmjF.01.0460	conserved protein	LinJ.01.0480	ORF extended
LinJ_010009800	polypeptide	125903	127993	+	LmjF.01.0470	long-chain-fatty-acid-CoA ligase - putative	LinJ.01.0490
LinJ_010009900	polypeptide	128824	129903	+	LmjF.01.0480	beta eliminating lyase -putative	LinJ.01.0500
LinJ_010010000	polypeptide	131642	133738	+	LmjF.01.0490	long-chain-fatty-acid-CoA ligase - putative	LinJ.01.0510
LinJ_010010100	polypeptide	134853	136976	+	LmjF.01.0500	long-chain-fatty-acid-CoA ligase - putative	LinJ.01.0520
LinJ_010010200	polypeptide	140317	140556	+	LmjF.01.0510	fatty acyl CoA synthetase 2 - putative	LinJ.01.0530
LinJ_010010300	polypeptide	141481	143628	+	LmjF.01.0520	long-chain-fatty-acid-CoA ligase - putative	LinJ.01.0540
LinJ_010010400	polypeptide	147251	152107	+	LmjF.01.0530	long-chain-fatty-acid-CoA ligase - putative	LinJ.01.0550
LinJ_010010500	polypeptide	153104	155149	+	LmjF.01.0540	hypothetical protein - conserved	LinJ.01.0560
LinJ_010010600	polypeptide	156610	157716	+	LmjF.01.0550	hypothetical protein - conserved	LinJ.01.0570
LinJ_010010700	polypeptide	158783	160651	+	LmjF.01.0560	pre-mRNA processing factor 3 (PRP3)/Protein of unknown function (DUF1115) - putative|Pfam:PF08572||Pfam:PF06544	LinJ.01.0580
LinJ_010010800	polypeptide	161265	162245	+	LmjF.01.0570	tricarboxylate carrier - putative	LinJ.01.0590
LinJ_010010900	polypeptide	162937	165831	+	LmjF.01.0580	hypothetical protein - conserved	LinJ.01.0600
LinJ_010011000	polypeptide	166851	168125	+	LmjF.01.0590	KREL1	LinJ.01.0610
LinJ_010011100	polypeptide	169190	174643	+	LmjF.01.0600	Rab-GTPase-TBC domain containing protein - putative|Pfam:PF00566	LinJ.01.0620
LinJ_010011200	polypeptide	175625	176356	+	LmjF.01.0610	DNA-damage inducible protein DDI1-like protein	LinJ.01.0630
LinJ_010011300	polypeptide	176985	178757	+	LmjF.01.0620	hypothetical protein - conserved	LinJ.01.0640
LinJ_010011400	polypeptide	181105	183228	+	LmjF.01.0630	hypothetical protein - conserved	LinJ.01.0650
LinJ_010011500	polypeptide	184800	188135	+	LmjF.01.0640	HSP70-like protein	LinJ.01.0660
LinJ_010011600	polypeptide	189091	190575	+	LmjF.01.0650	metallo-peptidase - Clan ME - Family M16	LinJ.01.0670
LinJ_010011700	polypeptide	191969	196465	+	LmjF.01.0660	hypothetical protein - conserved	LinJ.01.0680
LinJ_010011800	polypeptide	197459	198367	+	LmjF.01.0670	hypothetical protein - conserved	LinJ.01.0690
LinJ_010011900	polypeptide	202489	204894	+	LmjF.01.0680	hypothetical protein - conserved	LinJ.01.0700
LinJ_010012000	polypeptide	206794	207495	+	LmjF.01.0690	PLAC8 family - putative|Pfam:PF04749	LinJ.01.0710
LinJ_010012100	polypeptide	210432	211493	+	LmjF.01.0700	PLAC8 family - putative|Pfam:PF04749	LinJ.01.0720
LinJ_010012200	polypeptide	213790	215409	+	LmjF.01.0710	ubiquitin activating enzyme - putative	LinJ.01.0730
LinJ_010012300	polypeptide	216040	220872	+	LmjF.01.0720	hypothetical protein - conserved	LinJ.01.0740
LinJ_010012400	polypeptide	222098	228886	+	LmjF.01.0730	Meckel syndrome type 6 protein - putative	LinJ.01.0750
LinJ_010012500	polypeptide	229670	231934	+	LmjF.01.0740	hypothetical protein - conserved	LinJ.01.0760
LinJ_010012600	polypeptide	233466	237713	+	LmjF.01.0750	protein kinase - putative	LinJ.01.0770
LinJ_010012700	polypeptide	237842	239311	+	LmjF.01.0760	hypothetical protein - conserved	LinJ.01.0780
LinJ_010012800	polypeptide	240165	241376	+	LmjF.01.0770	eukaryotic initiation factor 4a - putative	LinJ.01.0790
LinJ_010012900	polypeptide	243452	244663	+	LmjF.01.0780	eukaryotic initiation factor 4a - putative	LinJ.01.0800
LinJ_010013000	polypeptide	246809	248401	+	LmjF.01.0790	hypothetical protein - conserved	LinJ.01.0810
LinJ_010013100	polypeptide	250512	251984	+	LmjF.01.0800	hypothetical protein - conserved	LinJ.01.0820
LinJ_010013200	polypeptide	253431	256484	+	LmjF.01.0810	calcium/potassium channel (CAKC) - putative	LinJ.01.0830
LinJ_010013300	polypeptide	257669	261553	+	LmjF.01.0820	potassium channel subunit-like protein	LinJ.01.0840
LinJ_010013400	polypeptide	264321	265190	+	LmjF.01.0830	peptidyl dipeptidase, putative	LinJ.01.0850	ORF corrected
LinJ_010013500	polypeptide	265208	265495	+	-	Peptidase family M3 - putative|Pfam:PF01432	LinJ.01.0860

## Sheet: LinJ02
gene ID	product type	Start	End	Strand	LmjF orthologous	Product	LinJ name	Notes
LinJ_020005000	polypeptide	3395	5842	-	LmjF.02.0010	phosphoglycan beta 1,3 galactosyltransferase 6	LinJ.02.0003	Identical to LinJ.25.2570
LinJ_020005100	polypeptide	7751	8053	-	LmjF.02.0020	histone H4	LinJ.02.0005	Identical to LinJ.25.2560
LinJ_020005200	polypeptide	8897	9844	-	LmjF.02.0030	tagatose-6-phosphate kinase-like protein	LinJ.02.0008	Identical to LinJ.25.2550
LinJ_020005300	polypeptide	10679	12538	-	LmjF.02.0040	aminopeptidase P1 - putative	LinJ.02.0010
LinJ_020005400	polypeptide	17547	18203	-	LmjF.02.0050	cytochrome b-domain protein - putative	LinJ.02.0020
LinJ_020005500	polypeptide	18850	19428	-	LmjF.02.0060	hypothetical protein - conserved	LinJ.02.0030
LinJ_020005600	polypeptide	20044	21237	-	LmjF.02.0070	hypothetical protein - conserved	LinJ.02.0040
LinJ_020005700	polypeptide	23320	26301	-	LmjF.02.0080	hypothetical protein - conserved	LinJ.02.0050
LinJ_020005800	polypeptide	27895	28839	-	LmjF.02.0085	hypothetical protein - conserved	LinJ.02.0060
LinJ_020005900	polypeptide	30149	31213	-	LmjF.02.0090	hypothetical protein - conserved	LinJ.02.0070
LinJ_020006000	polypeptide	33908	36835	-	LmjF.02.0100:pseudogenic_transcript	hypothetical protein - conserved	LinJ.02.0080	ORF extended
LinJ_020006100	polypeptide	38917	42417	-	LmjF.02.0110	tRNA exportin - putative	LinJ.02.0090
LinJ_020006200	polypeptide	44234	58954	-	LmjF.02.0120	phosphatidylinositol kinase related protein - putative	LinJ.02.0100
LinJ_020006300	polypeptide	60504	61223	-	LmjF.02.0130	Zinc-finger of C2H2 type - putative|Pfam:PF12874	LinJ.02.0110
LinJ_020006400	polypeptide	62123	64810	-	LmjF.02.0140	Ankyrin repeats (many copies)/Ankyrin repeats (3 copies)/Zinc finger - C3HC4 type (RING finger) containing protein - putativ|Pfam:PF13637|Pfam:PF12796|Pfam:PF13920	LinJ.02.0120
LinJ_020006500	polypeptide	66104	72019	-	LmjF.02.0150	Vps51/Vps67 - putative|Pfam:PF08700	LinJ.02.0130
LinJ_020006600	polypeptide	72408	72680	-	LmjF.02.0155	hypothetical protein - conserved	LinJ.02.0135
LinJ_020006700	polypeptide	79713	82166	-	LmjF.02.0160	phosphoglycan beta 1 -3 galactosyltransferase	LinJ.02.0140
LinJ_020006800	polypeptide	86349	88781	-	LmjF.02.0170	phosphoglycan beta 1 -3 galactosyltransferase	LinJ.02.0150
LinJ_020006900	polypeptide	90965	92929	-	LmjF.02.0180	phosphoglycan beta 1 -3 galactosyltransferase	LinJ.02.0160
LinJ_020007000	polypeptide	99645	101963	-	LmjF.02.0200	phosphoglycan beta 1 -3 galactosyltransferase	LinJ.02.0170
LinJ_020007100	polypeptide	104400	106991	-	LmjF.02.0210	phosphoglycan beta 1 -3 galactosyltransferase	LinJ.02.0180
LinJ_020007200	polypeptide	110605	112947	-	LmjF.02.0220	phosphoglycan beta 1 -2 arabinosyltransferase	LinJ.02.0190
LinJ_020007300	polypeptide	114423	117404	-	LmjF.02.0230	phosphoglycan beta 1 -3 galactosyltransferase	LinJ.02.0200
LinJ_020007400	polypeptide	119610	122318	-	LmjF.02.0240	Glycosyltransferase (GlcNAc) - putative|Pfam:PF11397	LinJ.02.0210
LinJ_020007500	polypeptide	123985	127425	-	LmjF.02.0250	hypothetical protein - conserved	LinJ.02.0220
LinJ_020007600	polypeptide	128917	129741	-	LmjF.02.0260	small GTP binding protein rab6-like protein	LinJ.02.0230
LinJ_020007700	polypeptide	131274	131468	-	LmjF.02.0270	hypothetical protein - conserved	LinJ.02.0240
LinJ_020007800	polypeptide	133547	134056	-	LmjF.02.0280	hypothetical protein - conserved	LinJ.02.0250
LinJ_020007900	polypeptide	134940	136532	-	LmjF.02.0290	NIMA/Nek Serine/threonine-protein kinase family - putative	LinJ.02.0260
LinJ_020008000	polypeptide	145481	149224	-	LmjF.02.0300	ATP-binding cassette subfamily A - member 1 - putative	LinJ.02.0270
LinJ_020008100	polypeptide	153061	155133	-	LmjF.02.0310	Soluble NSF attachment protein - SNAP - putative|Pfam:PF14938	LinJ.02.0280
LinJ_020008200	polypeptide	156285	157259	-	LmjF.02.0320	RNase PH-like protein - putative	LinJ.02.0290
LinJ_020008300	polypeptide	157931	162547	-	LmjF.02.0330	glycosyl transferase - putative	LinJ.02.0300
LinJ_020008400	polypeptide	163786	166704	-	LmjF.02.0340	EamA-like transporter family/Triose-phosphate Transporter family/UAA transporter family - putative|Pfam:PF00892|Pfam:PF03151|Pfam:PF08449	LinJ.02.0310
LinJ_020008500	polypeptide	167867	171052	-	LmjF.02.0350	hypothetical protein - conserved	LinJ.02.0320
LinJ_020008600	polypeptide	172813	173958	-	LmjF.02.0360	casein kinase II - alpha chain - putative	LinJ.02.0330
LinJ_020008700	polypeptide	175543	177132	-	LmjF.02.0370	proteasome regulatory non-ATPase subunit 6 - putative	LinJ.02.0340
LinJ_020008800	polypeptide	178191	179564	-	LmjF.02.0380	FtsJ-like methyltransferase - putative	LinJ.02.0350
LinJ_020008900	polypeptide	180886	181344	-	LmjF.02.0390	ubiquitin-conjugating enzyme E2 - putative	LinJ.02.0360
LinJ_020009000	polypeptide	181920	182072	-	LmjF.02.0400	hypothetical protein - unknown function	LinJ.02.0370
LinJ_020009100	polypeptide	182779	186105	-	LmjF.02.0410	Mitochondrial protein 81	LinJ.02.0380
LinJ_020009200	polypeptide	188534	191593	-	LmjF.02.0420	hypothetical protein - conserved	LinJ.02.0390
LinJ_020009300	polypeptide	195456	196568	-	LmjF.02.0430	serine peptidase - Clan S- - family S54 - putative	LinJ.02.0400
LinJ_020009400	polypeptide	199094	199894	-	LmjF.02.0440_Pseudogene	Transmembrane amino acid transporter protein - putative|Pfam:PF01490	LinJ.02.0405
LinJ_020009500	polypeptide	199982	200335	-	LmjF.02.0440_Pseudogene	hypothetical protein - unknown function	LinJ.02.0410
LinJ_020009600	polypeptide	200390	200866	-	LmjF.02.0440_Pseudogene	hypothetical protein - unknown function	LinJ.02.0415
LinJ_020009700	polypeptide	202761	203594	-	LmjF.02.0450	voltage-dependent anion-selective channel - putative	LinJ.02.0420
LinJ_020009800	polypeptide	207735	208610	-	LmjF.02.0460	voltage-dependent anion-selective channel - putative	LinJ.02.0430
LinJ_020009900	polypeptide	209834	219397	-	LmjF.02.0470	hypothetical protein - conserved	LinJ.02.0440
LinJ_020010000	polypeptide	222247	222852	-	LmjF.02.0480	hypothetical protein - conserved	LinJ.02.0450
LinJ_020010100	polypeptide	223699	225828	-	LmjF.02.0490	hypothetical protein - conserved	LinJ.02.0460
LinJ_020010200	polypeptide	227789	230638	-	LmjF.02.0500	glycerate kinase - putative	LinJ.02.0470
LinJ_020010300	polypeptide	231994	232506	-	LmjF.02.0510	hypothetical protein - conserved	LinJ.02.0480
LinJ_020010400	polypeptide	234107	240382	-	LmjF.02.0520	hypothetical protein - conserved	LinJ.02.0490
LinJ_020010500	tRNA	235342	235433	+	tRNA	anticodon=gac|aa=Val	tRNA
LinJ_020010600	polypeptide	246699	249290	-	LmjF.02.0530	hypothetical protein - conserved	LinJ.02.0500
LinJ_020010700	polypeptide	250691	251671	-	LmjF.02.0540	hypothetical protein - conserved	LinJ.02.0510
LinJ_020010800	polypeptide	254038	254529	-	LmjF.02.0550	hypothetical protein - conserved	LinJ.02.0520
LinJ_020010900	polypeptide	255629	258172	-	LmjF.02.0560	hypothetical protein - conserved	LinJ.02.0530
LinJ_020011000	polypeptide	261677	265948	-	LmjF.02.0570	protein kinase - putative	LinJ.02.0540
LinJ_020011100	polypeptide	298222	309588	+	LmjF.02.0580	hypothetical protein - conserved	LinJ.02.0550
LinJ_020011200	polypeptide	310364	311938	+	LmjF.02.0590	TPR repeat/Tetratricopeptide repeat - putative|Pfam:PF13414|Pfam:PF00515|Pfam:PF07719|Pfam:PF13181	LinJ.02.0560
LinJ_020011300	polypeptide	312989	313621	+	LmjF.02.0600	ARP2/3 complex subunit - putative	LinJ.02.0570
LinJ_020011400	polypeptide	315193	316158	+	LmjF.02.0610	hypothetical protein - conserved	LinJ.02.0580
LinJ_020011500	polypeptide	317350	319053	+	LmjF.02.0620	hypothetical protein - conserved	LinJ.02.0590
LinJ_020011600	polypeptide	320083	322062	+	LmjF.02.0630	gamma-glutamyl phosphate reductase-like protein	LinJ.02.0600
LinJ_020011700	polypeptide	323556	327800	+	LmjF.02.0640	hypothetical protein - conserved	LinJ.02.0610
LinJ_020011800	polypeptide	328330	329277	+	LmjF.02.0650	hypothetical protein - conserved	LinJ.02.0620
LinJ_020011900	polypeptide	330184	332916	+	LmjF.02.0660	Nop14-like family - putative|Pfam:PF04147	LinJ.02.0630
LinJ_020012000	polypeptide	333813	334754	+	LmjF.02.0670	mitochondrial carrier protein - putative	LinJ.02.0640
LinJ_020012100	polypeptide	336794	337372	+	LmjF.02.0680	hypothetical protein	LinJ.02.0650
LinJ_020012200	polypeptide	338309	339673	+	LmjF.02.0690	hypothetical protein - conserved	LinJ.02.0660
LinJ_020012300	polypeptide	340459	343269	+	LmjF.02.0700	hypothetical protein - conserved	LinJ.02.0670
LinJ_020012400	polypeptide	344986	347439	+	LmjF.02.0710	Heat shock protein 100 kDa	LinJ.02.0680
LinJ_020012430	polypeptide	348524	348766	+	LmjF.02.0720	hypothetical protein, unknown function	LinJ.02.0690
LinJ_020012460	polypeptide	349948	350493	+	LmjF.02.0730	dehydrogenase/oxidoreductase-like protein	LinJ.02.0700
LinJ_020012500	polypeptide	353332	353796	+	-	hypothetical protein, unknown function	LinJ.02.0705
LinJ_020012600	polypeptide	353850	355241	+	LmjF.02.0740	metallo-peptidase - Clan MA(E) - Family M3	LinJ.02.0710

## Sheet: LinJ03
gene ID	product type	Start	End	Strand	LmjF orthologous	Product	LinJ name	Notes
LinJ_030005000	polypeptide	1189	4218	-	LmjF.03.0010	Leucine rich repeat/Leucine Rich Repeat - putative|Pfam:PF13504|Pfam:PF00560	LinJ.03.0010
LinJ_030005100	polypeptide	5500	6306	+	LmjF.03.0020	hypothetical protein - conserved	LinJ.03.0020
LinJ_030005200	polypeptide	7036	8259	+	LmjF.03.0030	D-3-phosphoglycerate dehydrogenase-like protein	LinJ.03.0030	BLASTp:no_data
LinJ_030005300	polypeptide	9198	10343	+	LmjF.03.0040	2-aminoethylphosphonate:pyruvateaminotransferase-like protein	LinJ.03.0040
LinJ_030005400	polypeptide	13323	14495	+	LmjF.03.0060	Met-10+ like-protein/Methyltransferase small domain/Methyltransferase domain containing protein - putative|Pfam:PF02475||Pfam:PF05175||Pfam:PF13659	LinJ.03.0050
LinJ_030005500	polypeptide	15346	17847	+	LmjF.03.0070	hypothetical protein - conserved	LinJ.03.0060
LinJ_030005600	polypeptide	18577	20463	+	LmjF.03.0080	glycerol-3-phosphate acyl transferase	LinJ.03.0070	BLASTp:no_data
LinJ_030005700	polypeptide	21718	23421	+	LmjF.03.0090	DNA primase large subunit - putative	LinJ.03.0080
LinJ_030005800	polypeptide	24881	25375	+	LmjF.03.0100	cytochrome c oxidase assembly protein - putative	LinJ.03.0090	BLASTp:no_data
LinJ_030005900	polypeptide	26678	29353	+	LmjF.03.0110	hypothetical protein - conserved	LinJ.03.0100
LinJ_030006000	polypeptide	30101	32878	+	LmjF.03.0120	Leucine Rich Repeat - putative|Pfam:PF00560	LinJ.03.0110
LinJ_030006100	polypeptide	33824	34372	+	LmjF.03.0130	acetyltransferase - putative	LinJ.03.0120
LinJ_030006200	polypeptide	35248	35667	+	LmjF.03.0140	hypothetical protein - conserved	LinJ.03.0130
LinJ_030006300	polypeptide	36905	37840	+	LmjF.03.0150	hypothetical protein - conserved	LinJ.03.0140
LinJ_030006400	polypeptide	38709	40883	+	LmjF.03.0160	ATP-binding cassette protein subfamily F - member 1 - putative	LinJ.03.0150
LinJ_030006500	polypeptide	41872	42447	+	LmjF.03.0170	hypothetical protein - conserved	LinJ.03.0160
LinJ_030006600	polypeptide	42737	44920	+	LmjF.03.0180	zinc-finger of acetyl-transferase ESCO - putative|Pfam:PF13878	LinJ.03.0170
LinJ_030006700	polypeptide	45822	46454	+	LmjF.03.0190	U2 splicing auxiliary factor - putative	LinJ.03.0180
LinJ_030006800	polypeptide	47997	49679	+	LmjF.03.0200	delta-1-pyrroline-5-carboxylate dehydrogenase - putative	LinJ.03.0190	BLASTp:no_data
LinJ_030006900	polypeptide	51459	52598	+	LmjF.03.0210	protein kinase - putative	LinJ.03.0200	BLASTp:no_data
LinJ_030007000	polypeptide	53690	54631	+	LmjF.03.0220	hypothetical protein - conserved	LinJ.03.0210
LinJ_030007100	polypeptide	55565	57679	+	LmjF.03.0230	long-chain-fatty-acid-CoA ligase - putative	LinJ.03.0220	BLASTp:no_data
LinJ_030007200	polypeptide	60823	61287	+	LmjF.03.0240	hypothetical protein - conserved	LinJ.03.0230
LinJ_030007300	polypeptide	61905	62156	+	LmjF.03.0250	ribosomal protein L38 - putative	LinJ.03.0240
LinJ_030007400	polypeptide	63464	64372	+	LmjF.03.0260	hypothetical protein - conserved	LinJ.03.0250
LinJ_030007500	polypeptide	66061	74547	+	LmjF.03.0270	Apolipoprotein A1/A4/E domain containing protein - putative|Pfam:PF01442	LinJ.03.0260
LinJ_030007600	polypeptide	75416	78421	+	LmjF.03.0280	hypothetical protein - conserved	LinJ.03.0270
LinJ_030007700	polypeptide	79384	79656	+	LmjF.03.0290:pseudogenic_transcript	hypothetical protein	LinJ.03.0280	ORF modified
LinJ_030007800	polypeptide	79754	80071	+	LmjF.03.0290:pseudogenic_transcript	hypothetical protein	LinJ.03.0285	Sequence similarity to LinJ.03.0280
LinJ_030007900	polypeptide	84863	91081	+	LmjF.03.0310	hypothetical protein - conserved	LinJ.03.0290
LinJ_030008000	polypeptide	92093	95224	+	LmjF.03.0320	hypothetical protein - conserved	LinJ.03.0300
LinJ_030008100	polypeptide	96440	98332	+	LmjF.03.0330	hypothetical protein - conserved	LinJ.03.0310
LinJ_030008200	polypeptide	99208	100236	+	LmjF.03.0340	DDRGK domain containing protein - putative|Pfam:PF09756	LinJ.03.0320
LinJ_030008300	polypeptide	101392	105933	+	LmjF.03.0350	protein kinase - putative	LinJ.03.0330
LinJ_030008400	polypeptide	110087	115042	+	LmjF.03.0360	hypothetical protein - conserved	LinJ.03.0340
LinJ_030008500	polypeptide	118673	119605	+	LmjF.03.0370	GPR1/FUN34/yaaH family - putative|Pfam:PF01184	LinJ.03.0350
LinJ_030008600	polypeptide	122052	123164	+	LmjF.03.0380	GPR1/FUN34/yaaH family - putative|Pfam:PF01184	LinJ.03.0360
LinJ_030008650	polypeptide	126402	127172	+	LmjF.03.0390	hypothetical protein, conserved	LinJ.03.0370
LinJ_030008700	polypeptide	127953	128864	+	LmjF.03.0400	GPR1/FUN34/yaaH family - putative|Pfam:PF01184	LinJ.03.0380
LinJ_030008800	polypeptide	131963	134005	+	LmjF.03.0410	MFS transporter - putative	LinJ.03.0390
LinJ_030008900	polypeptide	137121	142136	+	LmjF.03.0420	PTP1-interacting protein - 39 kDa - putative	LinJ.03.0400
LinJ_030009000	polypeptide	143151	143483	+	LmjF.03.0430	60s Acidic ribosomal protein - putative|Pfam:PF00428	LinJ.03.0410
LinJ_030009100	polypeptide	144385	144720	+	LmjF.03.0440	60S acidic ribosomal protein P2 - putative	LinJ.03.0420
LinJ_030009200	polypeptide	145591	150666	+	LmjF.03.0450	TLD domain protein - conserved	LinJ.03.0430
LinJ_030009300	polypeptide	156987	160169	+	LmjF.03.0460	hypothetical protein - conserved	LinJ.03.0440
LinJ_030009400	polypeptide	162280	162555	+	-	hypothetical protein	LinJ.03.0445	Sequence similarity to Leptomonas seymouri hypothetical proteina ABL78-5731
LinJ_030009500	polypeptide	165090	167963	+	LmjF.03.0470	hypothetical protein - conserved	LinJ.03.0450
LinJ_030009600	polypeptide	169478	172507	+	LmjF.03.0480	Ankyrin repeats (3 copies)/Ankyrin repeats (many copies)/Ankyrin repeat/DHHC palmitoyltransferase - putative|Pfam:PF12796|Pfam:PF13637|Pfam:PF00023|Pfam:PF13857|Pfam:PF13606|Pfam:PF01529	LinJ.03.0460
LinJ_030009700	polypeptide	174272	177346	+	LmjF.03.0490	hypothetical protein - conserved	LinJ.03.0470
LinJ_030009800	polypeptide	178685	180403	+	LmjF.03.0500	phosphate-Repressible Phosphate Permease-like protein	LinJ.03.0480
LinJ_030009900	polypeptide	183785	191212	+	LmjF.03.0510	hypothetical protein - conserved	LinJ.03.0490
LinJ_030010000	polypeptide	191939	194512	+	LmjF.03.0520	RNA recognition motif. (a.k.a. RRM - RBD - or RNP domain) - putative|Pfam:PF00076	LinJ.03.0500
LinJ_030010100	polypeptide	196442	202576	+	LmjF.03.0530	hypothetical protein - conserved	LinJ.03.0510
LinJ_030010200	polypeptide	204236	205426	+	LmjF.03.0540	26S protease regulatory subunit - putative	LinJ.03.0520
LinJ_030010300	polypeptide	206709	211043	+	LmjF.03.0550	hypothetical protein - conserved	LinJ.03.0530
LinJ_030010400	polypeptide	212518	214671	+	LmjF.03.0560	hypothetical protein - conserved	LinJ.03.0540
LinJ_030010500	polypeptide	217430	218428	+	LmjF.03.0570	quinone oxidoreductase - putative	LinJ.03.0550
LinJ_030010600	polypeptide	218841	219377	+	LmjF.03.0580	hypothetical protein - conserved	LinJ.03.0560
LinJ_030010700	polypeptide	221244	225281	+	LmjF.03.0590	DNA repair helicase - putative	LinJ.03.0570
LinJ_030010800	polypeptide	225934	227151	+	LmjF.03.0600	arginine N-methyltransferase - putative	LinJ.03.0580
LinJ_030010900	polypeptide	228200	229249	+	LmjF.03.0610	kinase-like protein	LinJ.03.0590
LinJ_030011000	polypeptide	230115	232142	+	LmjF.03.0620	mitochondrial protein 99 - putative	LinJ.03.0600
LinJ_030011100	polypeptide	232312	232782	+	-	hypothetical protein	LinJ.03.0605	Sequence similarity to Tb927.10.3570
LinJ_030011200	polypeptide	233768	234754	+	LmjF.03.0630	hypothetical protein - conserved	LinJ.03.0610
LinJ_030011300	polypeptide	235497	237323	+	LmjF.03.0640	hypothetical protein - conserved	LinJ.03.0620
LinJ_030011400	polypeptide	239764	242433	+	LmjF.03.0650	hypothetical protein - conserved	LinJ.03.0630
LinJ_030011500	polypeptide	244015	246411	+	LmjF.03.0660	hypothetical protein - conserved	LinJ.03.0640
LinJ_030011600	polypeptide	247415	249115	+	LmjF.03.0670	hypothetical protein - conserved	LinJ.03.0650
LinJ_030011700	polypeptide	259433	260293	+	LmjF.03.0680	Uroporphyrinogen-III synthase HemD - putative|Pfam:PF02602	LinJ.03.0660
LinJ_030011800	tRNA	261700	261772	+	tRNA	anticodon=ctt|aa=Lys	tRNA
LinJ_030011900	polypeptide	262554	269186	-	LmjF.03.0690	DEAD/DEAH box helicase/Type III restriction enzyme - res subunit - putative|Pfam:PF00270|Pfam:PF04851	LinJ.03.0670
LinJ_030012000	polypeptide	270000	278681	-	LmjF.03.0700	hypothetical protein - conserved	LinJ.03.0680
LinJ_030012100	polypeptide	279572	280258	-	LmjF.03.0710	Aminoacyl-tRNA editing domain containing protein - putative|Pfam:PF04073	LinJ.03.0690
LinJ_030012200	polypeptide	280819	283458	-	LmjF.03.0720	hypothetical protein - conserved	LinJ.03.0700
LinJ_030012300	polypeptide	285571	286785	-	LmjF.03.0730	hypothetical protein - conserved	LinJ.03.0710
LinJ_030012400	polypeptide	287696	287950	-	LmjF.03.0740	cytochrome c oxidase copper chaperone - putative	LinJ.03.0720
LinJ_030012500	polypeptide	288688	290838	-	LmjF.03.0750	TatD related DNase - putative|Pfam:PF01026	LinJ.03.0730
LinJ_030012600	polypeptide	291657	292610	-	LmjF.03.0760	hypothetical protein - conserved	LinJ.03.0740
LinJ_030012700	polypeptide	293365	295011	-	LmjF.03.0770	Ubiquitin-like domain containing protein - putative|Pfam:PF14560	LinJ.03.0750
LinJ_030012800	polypeptide	295793	305308	-	-	serine/threonine-protein kinase - putative	LinJ.03.0760|LinJ.03.0770	New polypeptide
LinJ_030012900	polypeptide	306819	308126	-	LmjF.03.0790	hypothetical protein - conserved	LinJ.03.0780
LinJ_030013000	polypeptide	308988	316169	-	LmjF.03.0800	6-phosphofructo-2-kinase/fructose-2 -6-biphosphatase - putative	LinJ.03.0790
LinJ_030013100	polypeptide	317495	320776	-	LmjF.03.0810	hypothetical protein - conserved	LinJ.03.0800
LinJ_030013200	polypeptide	321558	330272	-	LmjF.03.0820	hypothetical protein - conserved	LinJ.03.0810
LinJ_030013300	polypeptide	331036	332895	-	-	choline/ethanolamine phosphotransferase - putative	LinJ.03.0970	Relocated
LinJ_030013400	polypeptide	335295	336482	-	LmjF.03.0830	hypothetical protein - conserved	LinJ.31.3370	Relocated
LinJ_030013500	polypeptide	337570	340479	-	LmjF.03.0840	hypothetical protein - conserved	LinJ.31.3360	Relocated
LinJ_030013600	polypeptide	341324	348436	-	LmjF.03.0850	hypothetical protein - conserved	LinJ.03.0830
LinJ_030013700	polypeptide	349460	353809	-	LmjF.03.0860	hypothetical protein - conserved	LinJ.03.0840
LinJ_030013800	polypeptide	354750	358916	-	LmjF.03.0870	hypothetical protein - conserved	LinJ.03.0850
LinJ_030013900	polypeptide	359868	365873	-	LmjF.03.0880	hypothetical protein - conserved	LinJ.03.0860
LinJ_030014000	polypeptide	366632	368851	-	LmjF.03.0890	NLI interacting factor-like phosphatase - putative|Pfam:PF03031	LinJ.03.0870
LinJ_030014100	polypeptide	370891	372033	-	LmjF.03.0900	peter pan protein - putative	LinJ.03.0880
LinJ_030014200	polypeptide	373193	373873	-	LmjF.03.0910	inorganic pyrophosphatase - putative	LinJ.03.0890
LinJ_030014300	polypeptide	374713	375369	-	LmjF.03.0920	Got1/Sft2-like family - putative|Pfam:PF04178	LinJ.03.0900
LinJ_030014400	polypeptide	376435	378528	-	LmjF.03.0930	Amidohydrolase/Amidohydrolase family - putative|Pfam:PF13594|Pfam:PF07969|Pfam:PF01979	LinJ.03.0910
LinJ_030014500	polypeptide	379125	380111	-	LmjF.03.0940	hypothetical protein - conserved	LinJ.03.0920
LinJ_030014600	polypeptide	381597	383504	-	LmjF.03.0950	Multicopper oxidase - putative|Pfam:PF07732|Pfam:PF07731	LinJ.03.0930
LinJ_030014700	polypeptide	384132	384446	-	LmjF.03.0960	hypothetical protein - conserved	LinJ.03.0940
LinJ_030014800	polypeptide	384990	385967	-	LmjF.03.0970	MORN repeat - putative|Pfam:PF02493	LinJ.03.0950
LinJ_030014900	polypeptide	386703	387944	-	LmjF.03.0980	eukaryotic initiation factor 2a - putative	LinJ.03.0960

## Sheet: LinJ04
gene ID	product type	Start	End	Strand	LmjF orthologous	Product	LinJ name	Notes
LinJ_040005000	polypeptide	4158	7229	+	LmjF.04.0010	calcium-translocating P-type ATPase	LinJ.04.0010
LinJ_040005100	polypeptide	9335	10222	+	LmjF.04.0020	pteridine transporter (truncated) - putative	LinJ.04.0020
LinJ_040005200	polypeptide	12246	14420	+	LmjF.04.0030	cAMP-specific phosphodiesterase - putative	LinJ.04.0030
LinJ_040005300	polypeptide	15412	15633	+	LmjF.04.0035	hypothetical protein - conserved	LinJ.04.0031
LinJ_040005400	polypeptide	16137	17456	+	LmjF.04.0040	hypothetical protein - conserved	LinJ.04.0040
LinJ_040005500	polypeptide	21490	21993	+	LmjF.04.0045	hypothetical protein - conserved	LinJ.04.0050
LinJ_040005600	polypeptide	23133	24722	+	LmjF.04.0050	hypothetical protein - conserved	LinJ.04.0060
LinJ_040005700	polypeptide	26835	27623	+	LmjF.04.0060	DNA topoisomerase type IB small subunit - putative	LinJ.04.0070
LinJ_040005800	polypeptide	28563	29300	+	LmjF.04.0070	hypothetical protein - conserved	LinJ.04.0080
LinJ_040005900	polypeptide	29987	30463	+	LmjF.04.0080	hypothetical protein - conserved	LinJ.04.0090
LinJ_040006000	polypeptide	31560	37178	+	LmjF.04.0090	hypothetical protein - conserved	LinJ.04.0100
LinJ_040006100	polypeptide	38332	40065	+	LmjF.04.0100	hypothetical protein - conserved	LinJ.04.0110
LinJ_040006200	polypeptide	41167	42210	+	LmjF.04.0110	hypothetical protein - conserved	LinJ.04.0120
LinJ_040006300	polypeptide	42965	43867	+	LmjF.04.0120	exosome complex exonuclease RRP40 - putative	LinJ.04.0130
LinJ_040006400	polypeptide	44831	45307	+	LmjF.04.0123	hypothetical protein - conserved	LinJ.04.0140
LinJ_040006500	polypeptide	46275	47579	+	LmjF.04.0127	hypothetical protein - conserved	LinJ.04.0150
LinJ_040006600	polypeptide	48073	49659	+	LmjF.04.0130	hypothetical protein - conserved	LinJ.04.0160
LinJ_040006700	polypeptide	50666	52252	+	LmjF.04.0140	hypothetical protein - conserved	LinJ.04.0163
LinJ_040006800	polypeptide	53258	54844	+	LmjF.04.0150	hypothetical protein - conserved	LinJ.04.0166
LinJ_040006900	polypeptide	56902	58416	+	LmjF.04.0180	surface antigen-like protein	LinJ.04.0170
LinJ_040007000	polypeptide	59356	61485	+	LmjF.04.0190	surface antigen-like protein	LinJ.04.0180
LinJ_040007100	polypeptide	62565	63113	+	LmjF.04.0200	surface antigen-like protein	LinJ.04.0190
LinJ_040007200	polypeptide	65136	66008	+	LmjF.04.0210	surface antigen-like protein	LinJ.04.0200
LinJ_040007300	polypeptide	69036	70100	+	LmjF.04.0220	hypothetical protein - conserved	LinJ.04.0210
LinJ_040007400	polypeptide	71892	72668	+	LmjF.04.0230	hypothetical protein - conserved	LinJ.04.0220
LinJ_040007500	polypeptide	74044	74916	+	LmjF.04.0240	GRAM domain containing protein - putative|Pfam:PF02893	LinJ.04.0230
LinJ_040007600	polypeptide	76926	81332	+	LmjF.04.0250	RNA pseudouridylate synthase-like protein	LinJ.04.0240
LinJ_040007700	polypeptide	81999	82805	+	LmjF.04.0260	Tetratricopeptide repeat - putative|Pfam:PF00515	LinJ.04.0250
LinJ_040007800	polypeptide	83450	84892	+	LmjF.04.0270	Mitochondrial 39-S ribosomal protein L47 (MRP-L47) - putative|Pfam:PF06984	LinJ.04.0260
LinJ_040007900	polypeptide	85412	91342	+	LmjF.04.0280	adenosine monophosphate deaminase - putative	LinJ.04.0270
LinJ_040008000	polypeptide	92763	94109	+	LmjF.04.0290	Alcohol dehydrogenase GroES-like domain containing protein - putative|Pfam:PF08240	LinJ.04.0280
LinJ_040008100	polypeptide	95532	96506	+	LmjF.04.0300	hypothetical protein - conserved	LinJ.04.0290
LinJ_040008200	polypeptide	97144	99075	+	LmjF.04.0310	beta-fructofuranosidase - putative	LinJ.04.0300
LinJ_040008300	polypeptide	100760	101959	+	LmjF.04.0320	beta-fructofuranosidase - putative	LinJ.04.0310
LinJ_040008400	polypeptide	103162	105726	+	LmjF.04.0330	mitochondrial exoribonuclease DSS-1 - putative	LinJ.04.0320
LinJ_040008500	polypeptide	106360	106914	+	LmjF.04.0340	ADP-ribosylation factor - putative	LinJ.04.0330
LinJ_040008600	polypeptide	108882	115250	+	LmjF.04.0350	hypothetical protein - conserved	LinJ.04.0340
LinJ_040008700	polypeptide	116262	116834	+	LmjF.04.0370	hypothetical protein - conserved	LinJ.04.0350
LinJ_040008800	polypeptide	117912	118973	+	LmjF.04.0380	Phytanoyl-CoA dioxygenase (PhyH) - putative|Pfam:PF05721	LinJ.04.0360
LinJ_040008900	polypeptide	128256	128984	-	LmjF.04.0390	hypothetical protein - conserved	LinJ.04.0370
LinJ_040009000	polypeptide	132857	133879	-	LmjF.04.0400	anaphase promoting complex - subunit 10-like protein	LinJ.04.0380
LinJ_040009100	polypeptide	135367	138732	-	LmjF.04.0410	hypothetical protein - conserved	LinJ.04.0390
LinJ_040009200	polypeptide	141014	142099	-	LmjF.04.0420	Tetratricopeptide repeat - putative|Pfam:PF13181|Pfam:PF07719|Pfam:PF00515	LinJ.04.0400
LinJ_040009300	polypeptide	143425	155787	-	LmjF.04.0430	hypothetical protein - conserved	LinJ.04.0410
LinJ_040009400	polypeptide	159363	163382	-	LmjF.04.0440	serine/threonine protein kinase-like protein	LinJ.04.0420
LinJ_040009500	polypeptide	167435	170002	-	LmjF.04.0450	cysteine peptidase - Clan CA - family C2 - putative	LinJ.04.0430
LinJ_040009600	polypeptide	174147	175586	-	LmjF.04.0460	adenylosuccinate lyase - putative	LinJ.04.0440
LinJ_040009650	polypeptide	176404	179430	-	LmjF.04.0465:pseudogenic_transcript	hypothetical protein - conserved	LinJ.04.0450
LinJ_040009700	polypeptide	180398	180964	-	LmjF.04.0470	60S ribosomal protein L11 (L5 - L16)	LinJ.04.0460
LinJ_040009800	polypeptide	181579	182151	-	LmjF.04.0480	ADP-ribosylation factor - putative	LinJ.04.0470
LinJ_040009900	polypeptide	183826	184797	-	LmjF.04.0490	hypothetical protein - conserved	LinJ.04.0480
LinJ_040010000	polypeptide	185750	194758	-	LmjF.04.0500	Nucleotidyltransferase domain containing protein - putative|Pfam:PF01909	LinJ.04.0490
LinJ_040010100	polypeptide	198154	202896	-	LmjF.04.0510	hypothetical protein - conserved	LinJ.04.0500
LinJ_040010200	polypeptide	204320	207523	-	LmjF.04.0520	palmitoyl acyltransferase 1 - putative	LinJ.04.0510
LinJ_040010300	polypeptide	209331	210374	-	LmjF.04.0530	hypothetical protein - conserved	LinJ.04.0520
LinJ_040010400	polypeptide	213029	214807	-	LmjF.04.0540	Zinc finger - C3HC4 type (RING finger) containing protein - putative|Pfam:PF13923|Pfam:PF00097	LinJ.04.0530
LinJ_040010500	polypeptide	215748	220400	-	LmjF.04.0550	Tetratricopeptide repeat/TPR repeat - putative|Pfam:PF00515|Pfam:PF13181|Pfam:PF07719|Pfam:PF14559|Pfam:PF07721|Pfam:PF13174|Pfam:PF13432|Pfam:PF13414	LinJ.04.0540
LinJ_040010600	polypeptide	227365	228294	-	LmjF.04.0560	tyrosine phosphatase - putative	LinJ.04.0550
LinJ_040010700	polypeptide	228808	233514	-	LmjF.04.0570	DENN (AEX-3) domain containing protein - putative|Pfam:PF02141	LinJ.04.0560
LinJ_040010800	polypeptide	235535	236437	-	LmjF.04.0580	spermidine synthase	LinJ.04.0570
LinJ_040010900	polypeptide	237178	237981	-	LmjF.04.0590	hypothetical protein - conserved	LinJ.04.0580
LinJ_040011000	polypeptide	238745	248074	-	LmjF.04.0600	Ankyrin repeat - putative|Pfam:PF00023	LinJ.04.0590
LinJ_040011100	polypeptide	250013	250516	-	LmjF.04.0610	hypothetical protein - conserved	LinJ.04.0600
LinJ_040011200	polypeptide	251316	255185	-	LmjF.04.0620	hypothetical protein - conserved	LinJ.04.0610
LinJ_040011300	polypeptide	258439	259455	-	LmjF.04.0625	hypothetical protein - conserved	LinJ.04.0620
LinJ_040011400	polypeptide	260136	260738	-	LmjF.04.0630	hypothetical protein - conserved	LinJ.04.0630
LinJ_040011500	polypeptide	262076	263062	-	LmjF.04.0640	Zinc finger - C3HC4 type (RING finger) containing protein - putative|Pfam:PF13920|Pfam:PF00097|Pfam:PF13923	LinJ.04.0640
LinJ_040011600	polypeptide	264847	268572	-	LmjF.04.0650	serine-threonine protein kinase-like protein	LinJ.04.0650
LinJ_040011700	polypeptide	269559	269981	-	LmjF.04.0660	hypothetical protein - conserved	LinJ.04.0660
LinJ_040011800	polypeptide	271574	272032	-	LmjF.04.0670	hypothetical protein - conserved	LinJ.04.0670
LinJ_040011900	polypeptide	273319	273765	-	LmjF.04.0680	ubiquitin-conjugating enzyme E2 - putative	LinJ.04.0680
LinJ_040012000	polypeptide	275727	277895	-	LmjF.04.0690	Axonemal dynein light chain - putative|Pfam:PF10211	LinJ.04.0690
LinJ_040012100	polypeptide	278995	282270	-	LmjF.04.0700	hypothetical protein - conserved	LinJ.04.0700
LinJ_040012200	polypeptide	283284	285668	-	LmjF.04.0710	Tir chaperone protein (CesT) family/PDZ domain containing protein - putative|Pfam:PF05932|Pfam:PF13180	LinJ.04.0710
LinJ_040012300	polypeptide	289536	291671	-	LmjF.04.0720	hypothetical protein - conserved	LinJ.04.0720
LinJ_040012400	polypeptide	292659	294569	-	LmjF.04.0730	Protein of unknown function (DUF974) - putative|Pfam:PF06159	LinJ.04.0730
LinJ_040012500	polypeptide	295298	297730	-	LmjF.04.0740	hypothetical protein - conserved	LinJ.04.0740
LinJ_040012600	polypeptide	298641	299282	-	LmjF.04.0750	60S ribosomal protein L10 - putative	LinJ.04.0750
LinJ_040012700	polypeptide	300362	301090	-	LmjF.04.0760	nascent polypeptide associated complex subunit- like protein - copy	LinJ.04.0760
LinJ_040012800	polypeptide	302189	302707	-	LmjF.04.0770	nascent polypeptide associated complex subunit- like protein - copy 2	LinJ.04.0770
LinJ_040012900	polypeptide	303397	305127	-	LmjF.04.0780	heat shock protein - putative	LinJ.04.0780
LinJ_040013000	polypeptide	306130	309534	-	LmjF.04.0790	hypothetical protein - conserved	LinJ.04.0790
LinJ_040013050	polypeptide	311430	312509	-	LmjF.04.0800	hypothetical protein - conserved	LinJ.04.0800
LinJ_040013100	polypeptide	313523	315538	-	LmjF.04.0810	Pescadillo N-terminus/BRCA1 C Terminus (BRCT) domain containing protein - putative|Pfam:PF06732|Pfam:PF00533	LinJ.04.0810
LinJ_040013200	polypeptide	316234	317460	-	LmjF.04.0820	Peptide deformylase 2 - putative	LinJ.04.0820
LinJ_040013300	polypeptide	318395	322585	-	LmjF.04.0830	hypothetical protein - conserved	LinJ.04.0830
LinJ_040013400	polypeptide	323809	326445	-	LmjF.04.0840	tyrosine phospatase-like protein	LinJ.04.0840
LinJ_040013500	polypeptide	327888	329078	-	LmjF.04.0850	serine peptidase - Clan S- - family S54 - putative	LinJ.04.0850
LinJ_040013600	polypeptide	329837	330502	-	LmjF.04.0860	hypothetical protein - conserved	LinJ.04.0860
LinJ_040013700	polypeptide	334298	337852	-	LmjF.04.0870	hypothetical protein - conserved	LinJ.04.0870
LinJ_040013800	polypeptide	339770	340294	-	LmjF.04.0880	hypothetical protein - conserved	LinJ.04.0880
LinJ_040013900	polypeptide	342172	345996	-	LmjF.04.0890	hypothetical protein - conserved	LinJ.04.0890
LinJ_040014000	polypeptide	347393	353011	-	LmjF.04.0900	hypothetical protein - conserved	LinJ.04.0900
LinJ_040014100	polypeptide	355205	355951	-	LmjF.04.0910	hypothetical protein - conserved	LinJ.04.0910
LinJ_040014200	polypeptide	357534	359321	-	LmjF.04.0920	hypothetical protein - conserved	LinJ.04.0920
LinJ_040014300	polypeptide	361691	362137	-	LmjF.04.0930	Cytochrome c oxidase biogenesis protein Cmc1 like - putative|Pfam:PF08583	LinJ.04.0930
LinJ_040014400	polypeptide	364086	365567	-	LmjF.04.0940	chaperone protein DNAj - putative	LinJ.04.0940
LinJ_040014500	polypeptide	367051	367692	-	LmjF.04.0950	60S ribosomal protein L10 - putative	LinJ.04.0950
LinJ_040014600	polypeptide	368589	369218	-	LmjF.04.0960	adenylate kinase - putative	LinJ.04.0960
LinJ_040014700	polypeptide	370112	371686	-	LmjF.04.0970	hypothetical protein - conserved	LinJ.04.0970
LinJ_040014800	polypeptide	372637	374082	-	LmjF.04.0975	hypothetical protein - conserved	LinJ.04.0980
LinJ_040014900	polypeptide	374432	378157	-	LmjF.04.0980	hypothetical protein - conserved	LinJ.04.0990
LinJ_040015000	polypeptide	378832	379689	-	LmjF.04.0990	hypothetical protein - conserved	LinJ.04.1000
LinJ_040015100	polypeptide	380646	384182	-	LmjF.04.1000	chloride channel protein - putative	LinJ.04.1010
LinJ_040015200	polypeptide	385772	386440	-	LmjF.04.1010	Domain of unknown function (DUF947) - putative|Pfam:PF06102	LinJ.04.1020
LinJ_040015300	polypeptide	387116	387679	-	LmjF.04.1020	hypothetical protein - conserved	LinJ.04.1025
LinJ_040015400	polypeptide	387836	388420	-	LmjF.04.1030	COPI associated protein - putative|Pfam:PF08507	LinJ.04.1030
LinJ_040015500	polypeptide	389989	390915	-	LmjF.04.1040	acyltransferase-like protein - copy 1	LinJ.04.1040
LinJ_040015600	polypeptide	392884	393954	-	LmjF.04.1050	acyltransferase-like protein - copy 2	LinJ.04.1050
LinJ_040015700	polypeptide	395126	396583	-	LmjF.04.1060	hypothetical protein - conserved	LinJ.04.1060
LinJ_040015800	polypeptide	397053	397442	-	LmjF.04.1070	hypothetical protein - conserved	LinJ.04.1070
LinJ_040015900	polypeptide	398177	400807	-	LmjF.04.1080	Transcriptional repressor TCF25 - putative|Pfam:PF04910	LinJ.04.1080
LinJ_040016000	polypeptide	401636	405712	-	LmjF.04.1090	hypothetical protein - conserved	LinJ.04.1100
LinJ_040016100	polypeptide	407602	407931	-	LmjF.04.1100	hypothetical protein - conserved	LinJ.04.1110
LinJ_040016200	polypeptide	408539	411412	-	LmjF.04.1110	proton motive ATPase - putative	LinJ.04.1120
LinJ_040016300	polypeptide	413318	415507	-	LmjF.04.1120	hypothetical protein - conserved	LinJ.04.1130
LinJ_040016400	polypeptide	416511	417443	-	LmjF.04.1130	cytochrome c oxidase assembly factor - putative	LinJ.04.1140
LinJ_040016500	polypeptide	418267	419169	-	LmjF.04.1140	hypothetical protein - conserved	LinJ.04.1150
LinJ_040016600	polypeptide	419869	420375	-	LmjF.04.1150	hypothetical protein - conserved	LinJ.04.1160
LinJ_040016700	polypeptide	422567	423622	-	LmjF.04.1160	fructose-1 -6-bisphosphatase	LinJ.04.1170
LinJ_040016800	polypeptide	424725	425978	-	LmjF.04.1165:pseudogenic_transcript	hypothetical protein	LinJ.04.1180
LinJ_040016900	polypeptide	434768	435703	-	LmjF.04.1170	RNA-binding protein - putative	LinJ.04.1190
LinJ_040017000	polypeptide	438598	445782	-	LmjF.04.1180	hypothetical protein - conserved	LinJ.04.1200
LinJ_040017100	polypeptide	447102	448673	-	LmjF.04.1190	tRNA nucleotidyltransferase - putative	LinJ.04.1210
LinJ_040017200	polypeptide	449514	450077	-	LmjF.04.1200	Leucine Rich repeat - putative|Pfam:PF13516	LinJ.04.1220
LinJ_040017300	polypeptide	454848	455954	-	LmjF.04.1210	casein kinase I - putative	LinJ.04.1230
LinJ_040017400	polypeptide	456949	459237	-	LmjF.04.1220	hypothetical protein - conserved	LinJ.04.1240
LinJ_040017500	polypeptide	459264	459941	-	-	hypothetical protein	LinJ.04.1245	Sequence similarity to LinJ.04.1240
LinJ_040017600	polypeptide	461314	462444	-	LmjF.04.1230	actin	LinJ.04.1250

## Sheet: LinJ05
gene ID	product type	Start	End	Strand	LmjF orthologous	Product	LinJ name	Notes
LinJ_050005000	polypeptide	5078	7825	+	LmjF.05.0010	hypothetical protein - conserved	LinJ.05.0010
LinJ_050005100	polypeptide	8283	8702	+	LmjF.05.0020	hypothetical protein - conserved	LinJ.05.0020
LinJ_050005200	polypeptide	9220	9807	+	LmjF.05.0030	ras-like small GTPases - putative	LinJ.05.0030
LinJ_050005300	polypeptide	10914	12659	+	LmjF.05.0040	paraflagellar rod component par4 - putative	LinJ.05.0040
LinJ_050005400	polypeptide	13858	16359	+	LmjF.05.0050	hypothetical protein - conserved	LinJ.05.0050
LinJ_050005500	polypeptide	17586	20087	+	LmjF.05.0060	major vault protein - putative	LinJ.05.0060
LinJ_050005600	polypeptide	22216	22491	+	LmjF.05.0070	dynein light chain - putative	LinJ.05.0070
LinJ_050005700	polypeptide	23370	23975	+	LmjF.05.0080	Rrp15p - putative|Pfam:PF07890	LinJ.05.0080
LinJ_050005800	polypeptide	25296	25835	+	LmjF.05.0090	Nudix hydrolase 2 - putative	LinJ.05.0090
LinJ_050005900	polypeptide	27639	29552	+	LmjF.05.0100	phosphoprotein phosphatase - putative	LinJ.05.0100
LinJ_050006000	polypeptide	33206	33577	+	LmjF.05.0110	hypothetical protein - conserved	LinJ.05.0110
LinJ_050006100	polypeptide	34580	35596	+	LmjF.05.0120	hypothetical protein - conserved	LinJ.05.0120
LinJ_050006200	polypeptide	37230	38528	+	LmjF.05.0130	protein kinase - putative	LinJ.05.0130
LinJ_050006300	polypeptide	41334	43370	+	LmjF.05.0140	nucleolar RNA helicase II - putative	LinJ.05.0140
LinJ_050006400	polypeptide	45054	46379	+	LmjF.05.0150	Leucine Rich repeat/Leucine rich repeat/Leucine Rich Repeat - putative|Pfam:PF13516|Pfam:PF13504|Pfam:PF00560	LinJ.05.0150
LinJ_050006500	polypeptide	47452	48993	+	LmjF.05.0160	hypothetical protein - conserved	LinJ.05.0160
LinJ_050006600	polypeptide	49520	51799	+	LmjF.05.0170	hypothetical protein - conserved	LinJ.05.0170
LinJ_050006700	polypeptide	53229	54662	+	LmjF.05.0180	dihydrolipoamide branched chain transacylase - putative	LinJ.05.0180
LinJ_050006800	polypeptide	56211	57296	+	LmjF.05.0190	Fip1 motif/Zinc finger C-x8-C-x5-C-x3-H type (and similar) - putative|Pfam:PF05182|Pfam:PF00642	LinJ.05.0190
LinJ_050006900	polypeptide	58180	60540	+	LmjF.05.0200	Ferrous iron transport protein B/50S ribosome-binding GTPase - putative|Pfam:PF02421|Pfam:PF01926	LinJ.05.0200
LinJ_050007000	polypeptide	61298	65785	+	LmjF.05.0210	hypothetical protein - conserved	LinJ.05.0210
LinJ_050007100	polypeptide	67362	69377	+	LmjF.05.0220	dual specificity phosphatase-like protein	LinJ.05.0220
LinJ_050007200	polypeptide	74002	75903	+	LmjF.05.0230	hydrogenase - putative	LinJ.05.0230
LinJ_050007300	polypeptide	77592	82542	+	LmjF.05.0240	viscerotropic leishmaniasis antigen - putative	LinJ.05.0240
LinJ_050007400	polypeptide	84327	84620	+	LmjF.05.0250	hypothetical protein - conserved	LinJ.05.0250
LinJ_050007500	polypeptide	85310	86470	+	LmjF.05.0260	Ankyrin repeat - putative|Pfam:PF13606|Pfam:PF00023	LinJ.05.0260
LinJ_050007600	polypeptide	87455	88414	+	LmjF.05.0270	hypothetical protein - conserved	LinJ.05.0270
LinJ_050007700	polypeptide	89015	89689	+	LmjF.05.0280	protein tyrosine phosphatase - putative	LinJ.05.0280
LinJ_050007800	polypeptide	91481	92002	+	LmjF.05.0285	ARP2/3 complex 16kDa subunit - putative	LinJ.05.0290
LinJ_050007900	polypeptide	93540	94997	+	LmjF.05.0290	phosphate carrier protein - mitochondrial precursor-like protein	LinJ.05.0300
LinJ_050008000	polypeptide	95260	97878	+	LmjF.05.0300	hypothetical protein - conserved	LinJ.05.0310
LinJ_050008100	polypeptide	98585	99127	+	LmjF.05.0310	monothiol glutaredoxin - putative	LinJ.05.0320
LinJ_050008300	polypeptide	100520	103513	+	LmjF.05.0330	DNA replication licensing factor MCM8 - putative	LinJ.05.0330
LinJ_050008400	polypeptide	104312	105427	+	LmjF.05.0340	hypothetical protein - conserved	LinJ.05.0340
LinJ_050008500	polypeptide	106884	108359	+	LmjF.05.0350	trypanothione reductase	LinJ.05.0350
LinJ_050008600	polypeptide	109314	111191	+	LmjF.05.0360	ATP-dependent RNA helicase - putative	LinJ.05.0360
LinJ_050008700	polypeptide	112003	112989	+	LmjF.05.0370	hypothetical protein - conserved	LinJ.05.0370
LinJ_050008800	polypeptide	114677	119875	+	LmjF.05.0380	microtubule-associated protein - putative	LinJ.05.0380
LinJ_050008900	polypeptide	126233	128602	+	LmjF.05.0390	protein kinase - putative	LinJ.05.0390
LinJ_050009000	polypeptide	130654	134286	+	LmjF.05.0400	structural maintenance of chromosome (SMC) - putative	LinJ.05.0400
LinJ_050009100	polypeptide	135306	138068	+	LmjF.05.0410	Tetratricopeptide repeat/TPR repeat - putative|Pfam:PF07719|Pfam:PF00515|Pfam:PF13414	LinJ.05.0410
LinJ_050009200	polypeptide	139035	139370	+	LmjF.05.0420	dynein-light chain-protein - putative	LinJ.05.0420
LinJ_050009300	polypeptide	142082	144109	+	LmjF.05.0430	hypothetical protein - conserved	LinJ.05.0430
LinJ_050009400	polypeptide	144656	147217	+	LmjF.05.0440	hypothetical protein - conserved	LinJ.05.0440
LinJ_050009500	polypeptide	148495	149085	+	LmjF.05.0450	hypothetical protein - conserved	LinJ.05.0450
LinJ_050009600	polypeptide	149952	151835	+	LmjF.05.0460	GTPase - putative	LinJ.05.0460
LinJ_050009700	polypeptide	153342	154070	+	LmjF.05.0470	hypothetical protein - conserved	LinJ.05.0470
LinJ_050009800	polypeptide	155082	156806	+	LmjF.05.0480	monocarboxylate transporter-like protein	LinJ.05.0480
LinJ_050009900	polypeptide	160372	160875	+	LmjF.05.0490	hypothetical protein - conserved	LinJ.05.0490
LinJ_050010000	polypeptide	162669	164393	+	LmjF.05.0500	ATP synthase F1 - alpha subunit - putative	LinJ.05.0500
LinJ_050010100	polypeptide	165790	167514	+	LmjF.05.0510	ATP synthase F1 - alpha subunit - putative	LinJ.05.0510
LinJ_050010200	polypeptide	168909	170633	+	LmjF.05.0510	ATP synthase F1 - alpha subunit - putative	LinJ.05.0515
LinJ_050010300	polypeptide	173239	174261	+	LmjF.05.0520	nuclear receptor binding factor-like protein	LinJ.05.0520
LinJ_050010400	polypeptide	175067	181360	+	LmjF.05.0530	kinetoplast-associated protein-like protein	LinJ.05.0530
LinJ_050010500	polypeptide	181915	182322	+	LmjF.05.0540	LSM domain containing protein - putative|Pfam:PF01423	LinJ.05.0540
LinJ_050010600	polypeptide	183737	184684	+	LmjF.05.0550	cdc2-related kinase - putative	LinJ.05.0550
LinJ_050010700	polypeptide	186025	187284	+	LmjF.05.0560	hypothetical protein - conserved	LinJ.05.0560
LinJ_050010800	polypeptide	189913	191145	+	LmjF.05.0570	hypothetical protein - conserved	LinJ.05.0570
LinJ_050010900	polypeptide	192269	194608	+	LmjF.05.0580	hypothetical protein - conserved	LinJ.05.0580
LinJ_050011000	polypeptide	197130	200150	+	LmjF.05.0590	ATP-dependent RNA helicase - putative	LinJ.05.0590
LinJ_050011100	polypeptide	200816	203536	+	LmjF.05.0600	COG4 transport protein - putative|Pfam:PF08318	LinJ.05.0600
LinJ_050011200	polypeptide	204290	207232	+	LmjF.05.0610	Surp module - putative|Pfam:PF01805	LinJ.05.0610
LinJ_050011300	polypeptide	208229	210907	+	LmjF.05.0620	hypothetical protein - conserved	LinJ.05.0620
LinJ_050011400	polypeptide	211833	215510	+	LmjF.05.0630	kinesin - putative	LinJ.05.0630
LinJ_050011500	polypeptide	216406	222150	+	LmjF.05.0640	Ankyrin repeats (many copies)/Ankyrin repeats (3 copies)/Ankyrin repeat - putative|Pfam:PF13637|Pfam:PF12796|Pfam:PF00023|Pfam:PF13606	LinJ.05.0640
LinJ_050011600	polypeptide	223720	226323	+	LmjF.05.0650	hypothetical protein - conserved	LinJ.05.0650
LinJ_050011700	polypeptide	228917	229888	+	LmjF.05.0660	nitroreductase-like protein	LinJ.05.0660
LinJ_050011800	polypeptide	231037	238548	+	LmjF.05.0670	hypothetical protein - conserved	LinJ.05.0670
LinJ_050011900	polypeptide	240556	241596	+	LmjF.05.0680	sre-2/carboxylate carrier-like protein	LinJ.05.0680
LinJ_050012000	polypeptide	242623	249585	+	LmjF.05.0690	Sperm-tail PG-rich repeat - putative|Pfam:PF07004	LinJ.05.0690
LinJ_050012100	polypeptide	249687	250919	+	-	Sperm-tail PG-rich repeat - putative|Pfam:PF07004	LinJ.05.0695
LinJ_050012200	polypeptide	253529	258706	+	LmjF.05.0700	hypothetical protein - conserved	LinJ.05.0700
LinJ_050012300	polypeptide	261661	265863	+	LmjF.05.0710	CYC2-like cyclin - putative	LinJ.05.0710
LinJ_050012400	polypeptide	267817	272148	+	LmjF.05.0720	phophatase-like protein	LinJ.05.0720
LinJ_050012500	polypeptide	273838	276063	+	LmjF.05.0730	hypothetical protein - conserved	LinJ.05.0730
LinJ_050012600	polypeptide	277951	279045	+	LmjF.05.0740	Vta1 like - putative|Pfam:PF04652	LinJ.05.0740
LinJ_050012700	polypeptide	280250	282724	+	LmjF.05.0750	Flavodoxin/Radical SAM superfamily/Wyosine base formation - putative|Pfam:PF00258|Pfam:PF04055|Pfam:PF08608	LinJ.05.0750
LinJ_050012800	polypeptide	284530	288387	+	LmjF.05.0760	kinesin-like protein	LinJ.05.0760
LinJ_050012900	polypeptide	290215	294345	+	LmjF.05.0770	hypothetical protein - conserved	LinJ.05.0770
LinJ_050013000	polypeptide	295624	296067	+	LmjF.05.0780	hypothetical protein - conserved	LinJ.05.0780
LinJ_050013100	polypeptide	298256	299428	+	LmjF.05.0790	Mitochondrial glycoprotein - putative|Pfam:PF02330	LinJ.05.0790
LinJ_050013200	polypeptide	299879	301363	+	LmjF.05.0800	MYND zinc finger (ZnF) domain-like protein	LinJ.05.0800
LinJ_050013300	polypeptide	302169	302660	+	LmjF.05.0810	Got1/Sft2-like family - putative|Pfam:PF04178	LinJ.05.0810
LinJ_050013400	polypeptide	303650	306475	+	LmjF.05.0820	hypothetical protein - conserved	LinJ.05.0820
LinJ_050013500	polypeptide	307551	308471	+	LmjF.05.0830	methylthioadenosine phosphorylase - putative	LinJ.05.0830
LinJ_050013600	polypeptide	311449	315714	+	LmjF.05.0840	hypothetical protein - conserved	LinJ.05.0840
LinJ_050013700	polypeptide	317060	319060	+	LmjF.05.0850	zinc-finger of a C2HC-type - putative|Pfam:PF13913	LinJ.05.0850
LinJ_050013800	polypeptide	320153	320620	+	LmjF.05.0860	hypothetical protein - conserved	LinJ.05.0860
LinJ_050013900	polypeptide	321414	327236	+	LmjF.05.0870	hypothetical protein - conserved	LinJ.05.0870
LinJ_050014000	polypeptide	328189	328806	+	LmjF.05.0880	hypothetical protein - conserved	LinJ.05.0880
LinJ_050014100	polypeptide	330013	335964	+	LmjF.05.0890	CPSF A subunit region containing protein - putative|Pfam:PF03178	LinJ.05.0890
LinJ_050014200	polypeptide	337128	337988	+	LmjF.05.0900	surface antigen-like protein	LinJ.05.0900
LinJ_050014300	polypeptide	339791	343099	+	LmjF.05.0910	hypothetical protein - conserved	LinJ.05.0910
LinJ_050014400	polypeptide	343600	346866	+	LmjF.05.0920	paraflagellar rod protein - putative	LinJ.05.0920
LinJ_050014500	polypeptide	348709	350106	+	LmjF.05.0930	ubiquitin-conjugating enzyme E2 - putative	LinJ.05.0930
LinJ_050014600	polypeptide	351100	355053	+	LmjF.05.0940	hypothetical protein - conserved	LinJ.05.0940
LinJ_050014700	polypeptide	357105	359828	+	LmjF.05.0950	glutaminyl cyclase - putative	LinJ.05.0950
LinJ_050014800	polypeptide	361109	363148	+	LmjF.05.0960	metallo-peptidase - Clan M- - Family M49	LinJ.05.0960
LinJ_050014900	tRNA	365347	365418	+	tRNA	anticodon=acg|aa=Arg	tRNA
LinJ_050015000	rRNA	365479	365585	+	-	rRNA	5S_rRNA
LinJ_050015100	polypeptide	372564	373676	-	LmjF.05.0970	3-mercaptopyruvate sulfurtransferase	LinJ.05.0970
LinJ_050015200	polypeptide	375081	376526	-	LmjF.05.0980	NADH-ubiquinone oxidoreductase - mitochondrial - putative	LinJ.05.0980
LinJ_050015300	polypeptide	377223	377492	-	LmjF.05.0990	hypothetical protein - conserved	LinJ.05.0990
LinJ_050015400	polypeptide	379291	379602	-	LmjF.05.1000	hypothetical protein - conserved	LinJ.05.1000
LinJ_050015500	polypeptide	380472	382316	-	LmjF.05.1010	methyltransferase-like protein	LinJ.05.1010
LinJ_050015600	polypeptide	383267	386026	-	LmjF.05.1020	hypothetical protein - conserved	LinJ.05.1020
LinJ_050015700	polypeptide	386545	386982	-	LmjF.05.1030	hypothetical protein - conserved	LinJ.05.1030
LinJ_050015800	polypeptide	387477	388550	-	LmjF.05.1040	stomatin-like protein	LinJ.05.1040
LinJ_050015850	polypeptide	390002	391333	+	LmjF.05.1050	hypothetical protein	LinJ.05.1050
LinJ_050015900	polypeptide	392274	393710	+	LmjF.05.1060	ATPase - putative	LinJ.05.1060
LinJ_050016000	polypeptide	393858	396059	+	LmjF.05.1070	Legume-like lectin family - putative|Pfam:PF03388	LinJ.05.1070
LinJ_050016100	polypeptide	397412	399592	+	LmjF.05.1080	Phosphatidylinositol 4-phosphate 5-kinase - putative	LinJ.05.1080
LinJ_050016200	polypeptide	402161	403885	+	LmjF.05.1090	double-strand-break repair protein rad21 homolog - putative	LinJ.05.1090
LinJ_050016300	polypeptide	406187	406924	+	LmjF.05.1100	Nodulation protein S (NodS)/Methyltransferase domain containing protein - putative|Pfam:PF05401|Pfam:PF13847|Pfam:PF12847|Pfam:PF08241	LinJ.05.1100
LinJ_050016400	polypeptide	410853	414584	+	LmjF.05.1110	hypothetical protein - conserved	LinJ.05.1110
LinJ_050016500	polypeptide	417753	418091	+	LmjF.05.1120	hypothetical protein - conserved	LinJ.05.1120
LinJ_050016600	polypeptide	421197	422975	-	LmjF.05.1130	hypothetical protein - conserved	LinJ.05.1130
LinJ_050016700	polypeptide	423518	424591	-	LmjF.05.1140	V-type proton ATPase subunit D - putative	LinJ.05.1140
LinJ_050016800	polypeptide	425332	428082	-	LmjF.05.1160	hypothetical protein - unknown function	LinJ.05.1150
LinJ_050016900	polypeptide	429085	429579	-	-	hypothetical protein	LinJ.05.1155	Sequence similarity to Leishmania guyanensis hypothetical protein BN36_0504370
LinJ_050017000	polypeptide	430465	431214	-	LmjF.05.1170	fatty acid elongase - putative	LinJ.05.1160
LinJ_050017100	polypeptide	431790	433166	-	LmjF.05.1180	hypothetical protein - conserved	LinJ.05.1170
LinJ_050017200	polypeptide	435060	440939	-	LmjF.05.1190	hypothetical protein - conserved	LinJ.05.1180
LinJ_050017300	polypeptide	441322	441729	-	LmjF.05.1200	prefoldin subunit - putative	LinJ.05.1190
LinJ_050017400	polypeptide	442718	443908	-	LmjF.05.1210	protein phosphatase type 1 regulator-like protein	LinJ.05.1200
LinJ_050017500	polypeptide	446302	447156	+	LmjF.05.1215	surface antigen-like protein	LinJ.05.1210
LinJ_050017600	snoRNA	452832	452904	+	snoRNA	snoRNA	snoRNA
LinJ_050017700	snoRNA	453005	453093	+	snoRNA	snoRNA	snoRNA
LinJ_050017800	snoRNA	453246	453531	+	snoRNA	snoRNA	snoRNA
LinJ_050017900	snoRNA	454296	454368	+	snoRNA	snoRNA	snoRNA
LinJ_050018000	snoRNA	454469	454557	+	snoRNA	snoRNA	snoRNA
LinJ_050018100	snoRNA	454710	454995	+	snoRNA	snoRNA	snoRNA
LinJ_050018200	snoRNA	455759	455831	+	snoRNA	snoRNA	snoRNA
LinJ_050018300	snoRNA	455932	456020	+	snoRNA	snoRNA	snoRNA
LinJ_050018400	snoRNA	456173	456458	+	snoRNA	snoRNA	snoRNA
LinJ_050018500	snoRNA	457222	457294	+	snoRNA	snoRNA	snoRNA
LinJ_050018600	snoRNA	457395	457483	+	snoRNA	snoRNA	snoRNA
LinJ_050018700	snoRNA	457636	457921	+	snoRNA	snoRNA	snoRNA
LinJ_050018800	snoRNA	458685	458757	+	snoRNA	snoRNA	snoRNA
LinJ_050018900	snoRNA	458858	458946	+	snoRNA	snoRNA	snoRNA
LinJ_050019000	snoRNA	459099	459384	+	snoRNA	snoRNA	snoRNA
LinJ_050019100	snoRNA	460144	460216	+	snoRNA	snoRNA	snoRNA
LinJ_050019200	snoRNA	460317	460405	+	snoRNA	snoRNA	snoRNA
LinJ_050019300	snoRNA	460558	460843	+	snoRNA	snoRNA	snoRNA
LinJ_050019400	snoRNA	461608	461680	+	snoRNA	snoRNA	snoRNA
LinJ_050019500	snoRNA	461781	461869	+	snoRNA	snoRNA	snoRNA
LinJ_050019600	snoRNA	462022	462307	+	snoRNA	snoRNA	snoRNA
LinJ_050019700	snoRNA	463071	463143	+	snoRNA	snoRNA	snoRNA
LinJ_050019800	snoRNA	463244	463332	+	snoRNA	snoRNA	snoRNA
LinJ_050019900	polypeptide	464133	466022	+	LmjF.05.1220	adenylate cyclase regulatory protein-like protein	LinJ.19.1670	ORF modified

## Sheet: LinJ06
gene ID	product type	Start	End	Strand	LmjF orthologous	Product	LinJ name	Notes
LinJ_060005000	polypeptide	2108	2410	-	LmjF.06.0010	histone H4	LinJ.06.0010
LinJ_060005100	polypeptide	4597	6204	-	LmjF.06.0020	hypothetical protein - conserved	LinJ.06.0020
LinJ_060005200	polypeptide	11888	13915	-	LmjF.06.0030	WD domain - G-beta repeat - putative|Pfam:PF00400	LinJ.06.0030
LinJ_060005300	polypeptide	14773	15648	-	LmjF.06.0040	39S mitochondrial ribosomal protein L46 - putative|Pfam:PF11788	LinJ.06.0040
LinJ_060005400	polypeptide	21154	22566	-	LmjF.06.0050	pumilio/PUF RNA binding protein 5 - putative	LinJ.06.0050
LinJ_060005500	polypeptide	26678	27646	-	LmjF.06.0060	hypothetical protein - conserved	LinJ.06.0060
LinJ_060005600	polypeptide	29314	29835	-	-	hypothetical protein	LinJ.06.0065	Sequence similarity to LinJ.06.0070
LinJ_060005700	polypeptide	29866	30684	-	LmjF.06.0070	hypothetical protein - conserved	LinJ.06.0070
LinJ_060005800	polypeptide	33002	34975	-	LmjF.06.0080	ATP-binding cassette protein subfamily G - member 1 - putative	LinJ.06.0080
LinJ_060005900	polypeptide	38440	40431	-	LmjF.06.0090	ATP-binding cassette protein subfamily G - member 1 - putative	LinJ.06.0090
LinJ_060006000	polypeptide	41845	43116	-	-	ATP-binding cassette protein subfamily G - member 1 - putative	LinJ.06.0095	Sequence similarity to LinJ.06.0090
LinJ_060006100	polypeptide	44530	45366	-	LmjF.06.0100	ATP-binding cassette protein subfamily G - member 1 - putative%3Bevidence%3DIEA%3Bwith%3DGeneDB:LmjF.06.0080%3Bis_preferred%3Dtrue,term%3DATP-binding cassette protein subfamily G - member 2 - putative%3Bevidence%3DIEA%3Bwith%3DGeneDB:LmjF.06.0090%3Brank%3D1,term%3DATP-binding cassette protein subfamily G - member 3 - putative%3Bevidence%3DIEA%3Bwith%3DGeneDB:LmjF.06.0100%3Brank%3D1	LinJ.06.0100
LinJ_060006200	polypeptide	46982	48787	-	LmjF.06.0110	hypothetical protein - conserved	LinJ.06.0110
LinJ_060006300	polypeptide	50139	50702	-	LmjF.06.0120	cyclophilin	LinJ.06.0120
LinJ_060006400	polypeptide	51646	52206	-	LmjF.06.0130	Domain of unknown function (DUF1768) - putative|Pfam:PF08719	LinJ.06.0130
LinJ_060006500	polypeptide	53741	54484	-	LmjF.06.0140	20S proteasome beta 6 subunit - putative	LinJ.06.0140
LinJ_060006600	polypeptide	55317	55646	-	LmjF.06.0150	hypothetical protein - conserved	LinJ.06.0150
LinJ_060006700	polypeptide	56273	57637	-	LmjF.06.0160	HD domain containing protein - putative|Pfam:PF01966	LinJ.06.0160
LinJ_060006800	polypeptide	59006	59431	-	LmjF.06.0170	Trm112p-like protein - putative|Pfam:PF03966	LinJ.06.0170
LinJ_060006900	polypeptide	59922	61910	-	LmjF.06.0180	kinesin-like protein	LinJ.06.0180
LinJ_060007000	polypeptide	63491	65254	-	LmjF.06.0190	hypothetical protein - conserved	LinJ.06.0190
LinJ_060007100	polypeptide	67141	68634	-	LmjF.06.0200	hypothetical protein - conserved	LinJ.06.0200
LinJ_060007200	polypeptide	69594	69830	-	-	hypothetical protein	LinJ.06.0205
LinJ_060007300	tRNA	70194	70278	-	tRNA	anticodon=tca|aa=seC	tRNA
LinJ_060007400	polypeptide	71211	73214	-	LmjF.06.0210	FHA domain containing protein - putative	LinJ.06.0210
LinJ_060007500	polypeptide	74118	74978	-	LmjF.06.0220	hypothetical protein - conserved	LinJ.06.0220
LinJ_060007600	polypeptide	75669	76310	-	LmjF.06.0230	hypothetical protein - conserved	LinJ.06.0230
LinJ_060007700	polypeptide	77414	79957	-	LmjF.06.0240	hypothetical protein - conserved	LinJ.06.0240
LinJ_060007800	polypeptide	81853	82689	-	LmjF.06.0250	hypothetical protein - conserved	LinJ.06.0250
LinJ_060007900	polypeptide	84476	88975	-	LmjF.06.0260	5'-3' exoribonuclease A - putative	LinJ.06.0260
LinJ_060008000	polypeptide	91362	92300	-	LmjF.06.0270	hypothetical protein - conserved	LinJ.06.0270
LinJ_060008100	polypeptide	93006	95573	-	LmjF.06.0280	hypothetical protein - conserved	LinJ.06.0280
LinJ_060008200	polypeptide	97735	98487	-	LmjF.06.0290	ribonuclease H1 - putative	LinJ.06.0290
LinJ_060008300	polypeptide	100775	101284	-	LmjF.06.0300	MYND finger domain-like protein	LinJ.06.0300
LinJ_060008400	polypeptide	105155	107188	-	LmjF.06.0310	pteridine transporter (truncated) - putative	LinJ.06.0310
LinJ_060008500	polypeptide	107782	110856	-	LmjF.06.0320	hypothetical protein - conserved	LinJ.06.0320
LinJ_060008600	polypeptide	112327	115881	-	LmjF.06.0330	hypothetical protein - conserved	LinJ.06.0330
LinJ_060008700	polypeptide	116617	119334	-	LmjF.06.0340	serine peptidase - clan SC - family S9A-like protein	LinJ.06.0340
LinJ_060008800	polypeptide	120087	121310	-	LmjF.06.0350	NAD(P)-dependent steroid dehydrogenase protein - putative	LinJ.06.0350
LinJ_060008900	polypeptide	121896	123251	-	LmjF.06.0360	hypothetical protein - conserved	LinJ.06.0360
LinJ_060009000	polypeptide	129915	131054	+	LmjF.06.0370	glutamine synthetase - putative	LinJ.06.0370
LinJ_060009100	polypeptide	131861	133066	+	LmjF.06.0380	Zinc finger C-x8-C-x5-C-x3-H type (and similar) - putative|Pfam:PF00642	LinJ.06.0380
LinJ_060009200	polypeptide	134018	136741	+	LmjF.06.0390	hypothetical protein - conserved	LinJ.06.0390
LinJ_060009300	polypeptide	137223	137525	+	LmjF.06.0400:pseudogenic_transcript	Fructose-bisphosphate aldolase class-I - putative|Pfam:PF00274	LinJ.06.0400
LinJ_060009400	polypeptide	140023	140760	+	LmjF.06.0410	Ribosomal protein L19e - putative|Pfam:PF01280	LinJ.06.0410
LinJ_060009500	polypeptide	142077	142646	+	LmjF.06.0412	hypothetical protein - conserved	LinJ.06.0420
LinJ_060009600	polypeptide	143441	144157	+	LmjF.06.0415	60S ribosomal protein L19 - putative	LinJ.06.0430
LinJ_060009700	polypeptide	146289	148007	+	LmjF.06.0420	hypothetical protein - conserved	LinJ.06.0440
LinJ_060009800	polypeptide	149569	151644	+	LmjF.06.0430	hypothetical protein - conserved	LinJ.06.0450
LinJ_060009900	polypeptide	152872	155850	+	LmjF.06.0440	hypothetical protein - conserved	LinJ.06.0460
LinJ_060010000	polypeptide	157805	159175	+	LmjF.06.0450	hypothetical protein - conserved	LinJ.06.0470
LinJ_060010100	polypeptide	161531	165361	+	LmjF.06.0460	ATP-NAD kinase-like protein	LinJ.06.0480
LinJ_060010200	polypeptide	166653	167768	+	-	hypothetical protein	LinJ.06.0485
LinJ_060010300	polypeptide	168095	170125	+	LmjF.06.0470	Condensin complex subunit 2 - putative|Pfam:PF05786	LinJ.06.0490
LinJ_060010400	polypeptide	171145	172122	+	LmjF.06.0480	hypothetical protein - conserved	LinJ.06.0500
LinJ_060010500	polypeptide	173286	174746	+	LmjF.06.0490	hypothetical protein - conserved	LinJ.06.0510
LinJ_060010600	polypeptide	175911	177548	+	LmjF.06.0500	SpoU rRNA Methylase family - putative|Pfam:PF00588	LinJ.06.0520
LinJ_060010700	polypeptide	178289	180271	+	LmjF.06.0510	U-box domain containing protein - putative|Pfam:PF04564	LinJ.06.0530
LinJ_060010800	polypeptide	183085	188730	+	LmjF.06.0520	hypothetical protein - conserved	LinJ.06.0540
LinJ_060010900	polypeptide	189414	190295	+	LmjF.06.0530	hypothetical protein - conserved	LinJ.06.0550
LinJ_060011000	polypeptide	191397	194327	+	LmjF.06.0540	hypothetical protein - conserved	LinJ.06.0560
LinJ_060011100	polypeptide	195207	200456	+	LmjF.06.0550	hypothetical protein - conserved	LinJ.06.0570
LinJ_060011200	polypeptide	201392	202198	+	LmjF.06.0560	deoxyuridine triphosphatase - putative	LinJ.06.0580
LinJ_060011300	polypeptide	203563	204000	+	LmjF.06.0570	60S ribosomal protein L23a - putative	LinJ.06.0590
LinJ_060011400	polypeptide	204458	204895	+	LmjF.06.0580	60S ribosomal protein L23a - putative	LinJ.06.0600
LinJ_060011500	polypeptide	206535	211058	+	LmjF.06.0590	hypothetical protein - conserved	LinJ.06.0610
LinJ_060011600	polypeptide	211697	216031	+	LmjF.06.0600	hypothetical protein - conserved	LinJ.06.0620
LinJ_060011700	polypeptide	217272	218192	+	LmjF.06.0610	carbonic anhydrase family protein - putative	LinJ.06.0630
LinJ_060011800	polypeptide	219919	222951	+	LmjF.06.0620	Putative Phosphatase/Protein of unknown function DUF89 - putative|Pfam:PF06888|Pfam:PF01937	LinJ.06.0640
LinJ_060011900	polypeptide	225203	230308	+	LmjF.06.0630	hypothetical protein - conserved	LinJ.06.0650
LinJ_060012000	polypeptide	232735	242184	+	LmjF.06.0640	protein kinase - putative	LinJ.06.0660
LinJ_060012100	polypeptide	243713	246736	+	LmjF.06.0650	lanosterol synthase - putative	LinJ.06.0670
LinJ_060012200	polypeptide	248963	251002	+	LmjF.06.0660	hypothetical protein - conserved	LinJ.06.0680
LinJ_060012300	polypeptide	253541	257452	+	LmjF.06.0670	hypothetical protein - conserved	LinJ.06.0690
LinJ_060012400	polypeptide	259017	259748	+	LmjF.06.0680	hypothetical protein - conserved	LinJ.06.0700
LinJ_060012500	polypeptide	260491	261702	+	LmjF.06.0685	hypothetical protein - conserved	LinJ.06.0710
LinJ_060012600	polypeptide	263652	270716	+	LmjF.06.0690	hypothetical protein - conserved	LinJ.06.0720
LinJ_060012700	polypeptide	273465	275684	+	LmjF.06.0700	C2 domain/Ankyrin repeats (3 copies)/Ankyrin repeat - putative|Pfam:PF00168|Pfam:PF12796|Pfam:PF00023	LinJ.06.0730
LinJ_060012800	polypeptide	282072	282593	+	LmjF.06.0710	hypothetical protein - conserved	LinJ.06.0740
LinJ_060012900	polypeptide	285630	290918	+	LmjF.06.0720	YEATS family - putative|Pfam:PF03366	LinJ.06.0750
LinJ_060013000	polypeptide	292128	293144	+	LmjF.06.0730	serine-threonine dehydratase - putative	LinJ.06.0760
LinJ_060013100	polypeptide	295005	298201	+	LmjF.06.0740	hypothetical protein - conserved	LinJ.06.0770
LinJ_060013200	polypeptide	299058	301064	+	LmjF.06.0750	Haemolysin-III related - putative|Pfam:PF03006	LinJ.06.0780
LinJ_060013300	polypeptide	302201	305755	+	LmjF.06.0760	hypothetical protein - conserved	LinJ.06.0790
LinJ_060013400	polypeptide	309803	315784	+	LmjF.06.0770	RNA-binding protein-like protein	LinJ.06.0800
LinJ_060013500	polypeptide	321311	331333	+	LmjF.06.0780	hypothetical protein - conserved	LinJ.06.0810
LinJ_060013600	polypeptide	334990	338214	+	LmjF.06.0790	hypothetical protein - conserved	LinJ.06.0820
LinJ_060013700	polypeptide	339519	344306	+	LmjF.06.0800	hypothetical protein - conserved	LinJ.06.0830
LinJ_060013800	polypeptide	346953	356867	+	LmjF.06.0810	hypothetical protein - conserved	LinJ.06.0840
LinJ_060013900	polypeptide	357584	358822	+	LmjF.06.0820	Qb-SNARE protein - putative	LinJ.06.0850
LinJ_060014000	polypeptide	361293	365462	+	LmjF.06.0830	lipin - putative	LinJ.06.0860
LinJ_060014100	polypeptide	366904	367602	+	LmjF.06.0840	hypothetical protein - conserved	LinJ.06.0870
LinJ_060014200	polypeptide	369764	380524	+	LmjF.06.0850	hypothetical protein - conserved	LinJ.06.0880
LinJ_060014300	polypeptide	381615	383177	+	LmjF.06.0860	dihydrofolate reductase-thymidylate synthase	LinJ.06.0890
LinJ_060014400	polypeptide	384901	386217	+	LmjF.06.0870	arginine N-methyltransferase - type III - putative	LinJ.06.0900
LinJ_060014500	polypeptide	387769	389019	+	LmjF.06.0880	acyl-coenzyme a dehydrogenase - putative	LinJ.06.0910
LinJ_060014600	polypeptide	391525	393861	+	LmjF.06.0890	hypothetical protein - conserved	LinJ.06.0920
LinJ_060014700	polypeptide	395008	400557	+	LmjF.06.0900	Protein phosphatase 2C - putative|Pfam:PF00481	LinJ.06.0930
LinJ_060014800	polypeptide	401518	402183	+	LmjF.06.0910	Peptidyl-tRNA hydrolase PTH2 - putative|Pfam:PF01981	LinJ.06.0940
LinJ_060014900	polypeptide	402889	404238	+	LmjF.06.0920	hypothetical protein - conserved	LinJ.06.0950
LinJ_060015000	polypeptide	406278	408470	+	LmjF.06.0930	2 -4-dienoyl-coa reductase-like protein	LinJ.06.0960
LinJ_060015100	polypeptide	410133	411899	+	LmjF.06.0940	TLD - putative|Pfam:PF07534	LinJ.06.0970
LinJ_060015200	polypeptide	412994	415006	+	LmjF.06.0950	glucosamine-fructose-6-phosphate aminotransferase - putative	LinJ.06.0980
LinJ_060015300	polypeptide	416419	417090	+	LmjF.06.0960	cell cycle associated protein MOB1 - putative	LinJ.06.0990
LinJ_060015400	polypeptide	418382	423364	+	LmjF.06.0970	Domain of unknown function (DUF3883) - putative|Pfam:PF13020	LinJ.06.1000
LinJ_060015500	polypeptide	424426	427515	+	LmjF.06.0980	Leucine rich repeat/Leucine Rich Repeat - putative|Pfam:PF13504|Pfam:PF00560	LinJ.06.1010
LinJ_060015600	polypeptide	429853	433500	+	LmjF.06.0990	WD domain - G-beta repeat - putative|Pfam:PF00400	LinJ.06.1020
LinJ_060015700	polypeptide	434408	434875	+	LmjF.06.0995	hypothetical protein - conserved	LinJ.06.1030
LinJ_060015800	polypeptide	435421	436926	+	LmjF.06.1000	MYND finger/SET domain containing protein - putative|Pfam:PF01753|Pfam:PF00856	LinJ.06.1040
LinJ_060015900	polypeptide	437839	440142	+	LmjF.06.1010	hypothetical protein - conserved	LinJ.06.1050
LinJ_060016000	polypeptide	440791	441483	+	LmjF.06.1020	G-patch domain/DExH-box splicing factor binding site - putative|Pfam:PF01585|Pfam:PF12656	LinJ.06.1060
LinJ_060016100	polypeptide	442764	445439	+	LmjF.06.1030	kinesin - putative	LinJ.06.1070
LinJ_060016200	polypeptide	445892	448066	+	LmjF.06.1040	hypothetical protein - conserved	LinJ.06.1080
LinJ_060016300	polypeptide	449097	449498	+	LmjF.06.1050	protein disulfide isomerase	LinJ.06.1090
LinJ_060016400	polypeptide	451620	452654	+	LmjF.06.1060	2OG-Fe(II) oxygenase superfamily - putative|Pfam:PF13532	LinJ.06.1100
LinJ_060016500	polypeptide	454036	454881	+	LmjF.06.1070	deoxyribose-phosphate aldolase - putative	LinJ.06.1110
LinJ_060016600	polypeptide	456634	457308	+	LmjF.06.1080	Staphylococcal nuclease homologue - putative|Pfam:PF00565	LinJ.06.1120
LinJ_060016700	polypeptide	458924	460711	+	LmjF.06.1090	hypothetical protein - conserved	LinJ.06.1130
LinJ_060016800	polypeptide	461851	462759	+	LmjF.06.1100	hypothetical protein - conserved	LinJ.06.1140
LinJ_060016900	polypeptide	465104	468427	+	LmjF.06.1110	hypothetical protein - conserved	LinJ.06.1150
LinJ_060017000	polypeptide	470456	471868	+	LmjF.06.1120	hypothetical protein - conserved	LinJ.06.1160
LinJ_060017100	polypeptide	472692	473681	+	LmjF.06.1130	WD domain - G-beta repeat - putative|Pfam:PF00400	LinJ.06.1170
LinJ_060017200	polypeptide	474106	476364	+	LmjF.06.1140	hypothetical protein - conserved	LinJ.06.1180
LinJ_060017300	polypeptide	476810	478375	+	LmjF.06.1150	Domain of unknown function (DUF4379) - putative|Pfam:PF14311	LinJ.06.1190
LinJ_060017400	polypeptide	478912	482193	+	LmjF.06.1160	hypothetical protein - conserved	LinJ.06.1200
LinJ_060017500	polypeptide	482855	483262	+	LmjF.06.1170	nuclear transport factor 2 protein - putative	LinJ.06.1210
LinJ_060017600	polypeptide	484390	485757	+	LmjF.06.1180	protein kinase - putative	LinJ.06.1220
LinJ_060017700	polypeptide	485851	487188	+	LmjF.06.1190	Thioredoxin - putative|Pfam:PF00085	LinJ.06.1240
LinJ_060017800	polypeptide	487819	488160	+	-	hypothetical protein	LinJ.06.1243	Sequence similarity to LbrM.06.1180
LinJ_060017900	polypeptide	488374	488634	+	-	hypothetical protein	LinJ.06.1246	Sequence similarity to LbrM.06.1180
LinJ_060018000	polypeptide	490477	491661	+	LmjF.06.1200	hypothetical protein - conserved	LinJ.06.1250
LinJ_060018100	polypeptide	492260	494026	+	LmjF.06.1210	hypothetical protein - conserved	LinJ.06.1260
LinJ_060018200	polypeptide	495766	498141	+	LmjF.06.1220	hypothetical protein - conserved	LinJ.06.1270
LinJ_060018300	polypeptide	499223	500104	+	LmjF.06.1230	Protein of unknown function (DUF1637) - putative|Pfam:PF07847	LinJ.06.1280
LinJ_060018400	polypeptide	500718	502202	+	LmjF.06.1240	FAD binding domain containing protein - putative|Pfam:PF01494	LinJ.06.1290
LinJ_060018500	polypeptide	503325	503696	+	LmjF.06.1245	Transcription factor e(y)2 - putative|Pfam:PF10163	LinJ.06.1300
LinJ_060018600	polypeptide	504396	505112	+	LmjF.06.1250	hypothetical protein - conserved	LinJ.06.1310
LinJ_060018700	polypeptide	505857	506381	+	-	hypothetical protein	LinJ.06.1315	Sequence similarity to Leptomonas pyrrhocoris hypothetical protein ABB37_01998
LinJ_060018800	polypeptide	507904	509865	-	LmjF.06.1260	pteridine transporter (truncated) - putative	LinJ.06.1320
LinJ_060018900	polypeptide	511590	512495	-	LmjF.06.1270	coproporphyrinogen III oxidase	LinJ.06.1330
LinJ_060019000	polypeptide	513521	514216	-	LmjF.06.1280	protoporphyrinogen oxidase-like protein	LinJ.06.1340
LinJ_060019100	polypeptide	515416	515787	-	LmjF.06.1290	Cytochrome b5-like Heme/Steroid binding domain containing protein - putative|Pfam:PF00173	LinJ.06.1350
LinJ_060019200	polypeptide	520563	522491	+	LmjF.06.1300	CLN3 protein - putative|Pfam:PF02487	LinJ.06.1360

## Sheet: LinJ07
gene ID	product type	Start	End	Strand	LmjF orthologous	Product	LinJ name	Notes
LinJ_070005000	polypeptide	4807	6984	-	LmjF.07.0010	Ubiquitin-like modifier-activating enzyme ATG7 - putative	LinJ.07.0010
LinJ_070005100	polypeptide	12111	12992	+	LmjF.07.0020	Isy1-like splicing family - putative|Pfam:PF06246	LinJ.07.0020
LinJ_070005200	polypeptide	13577	14476	+	LmjF.07.0025	histone-lysine N-methyltransferase - putative	LinJ.07.0030
LinJ_070005300	polypeptide	15979	16665	+	LmjF.07.0030	Peptidase dimerisation domain containing protein - putative|Pfam:PF07687	LinJ.07.0040
LinJ_070005400	polypeptide	17270	18214	+	LmjF.07.0040	hypothetical protein - conserved	LinJ.07.0050
LinJ_070005500	polypeptide	18815	21700	+	LmjF.07.0050	alpha-adaptin-like protein	LinJ.07.0060
LinJ_070005600	polypeptide	23458	24234	+	LmjF.07.0060	cytochrome c1 - heme protein - mitochondrial - putative	LinJ.07.0210
LinJ_070005700	polypeptide	25319	25897	+	LmjF.07.0070	hypothetical protein - conserved	LinJ.07.0220
LinJ_070005800	polypeptide	26875	28749	+	LmjF.07.0080	Golgi/lysosome glycoprotein 1 - putative	LinJ.07.0230
LinJ_070005900	polypeptide	30309	34067	+	LmjF.07.0090	methionine synthase - putative	LinJ.07.0240
LinJ_070006000	polypeptide	36478	39576	+	LmjF.07.0100	metallo-peptidase - Clan ME - Family M16C	LinJ.07.0250
LinJ_070006100	polypeptide	42623	43660	+	LmjF.07.0110	mitochondrial calcium uptake 1 - putative	LinJ.07.0260
LinJ_070006200	polypeptide	45122	51799	+	LmjF.07.0120	Sec7 domain containing protein - putative|Pfam:PF01369	LinJ.07.0270
LinJ_070006300	polypeptide	52568	54409	+	LmjF.07.0130	tRNA-methyl transferase - putative	LinJ.07.0280
LinJ_070006400	polypeptide	54959	56017	+	LmjF.07.0140	hypothetical protein - conserved	LinJ.07.0300
LinJ_070006500	polypeptide	56841	58694	+	LmjF.07.0150	Eukaryotic membrane protein family - putative|Pfam:PF05346	LinJ.07.0310
LinJ_070006600	polypeptide	59736	60140	+	-	hypothetical protein	LinJ.07.0315	Sequence similarity to Leptomonas pyrrhocoris hypothetical protein ABB37_10041
LinJ_070006700	polypeptide	63032	65578	-	LmjF.07.0160	protein kinase - putative	LinJ.07.0320
LinJ_070006800	polypeptide	69975	70334	-	-	hypothetical protein	LinJ.07.0325	Sequence similarity to Leptomonas pyrrhocoris hypothetical protein ABB37_10037
LinJ_070006900	polypeptide	70897	74091	-	LmjF.07.0170	protein kinase - putative	LinJ.07.0330
LinJ_070007000	polypeptide	74859	81215	-	LmjF.07.0180	hypothetical protein - conserved	LinJ.07.0340
LinJ_070007100	polypeptide	83450	84631	-	LmjF.07.0190	protein phosphatase 2A - regulatory subunit B - putative	LinJ.07.0350
LinJ_070007200	polypeptide	85829	88096	-	LmjF.07.0200	phosphatidylglycerolphosphate synthase - mitochondrial - putative	LinJ.07.0360
LinJ_070007300	polypeptide	88642	89403	-	LmjF.07.0210	hypothetical protein - conserved	LinJ.07.0370
LinJ_070007400	polypeptide	90345	92252	-	LmjF.07.0220	hypothetical protein - conserved	LinJ.07.0380
LinJ_070007500	polypeptide	92927	93286	-	LmjF.07.0230	Cytokine-induced anti-apoptosis inhibitor 1 - Fe-S biogenesis - putative|Pfam:PF05093	LinJ.07.0390
LinJ_070007600	polypeptide	93943	95766	-	LmjF.07.0240	hypothetical protein - conserved	LinJ.07.0400
LinJ_070007700	polypeptide	97028	102625	-	LmjF.07.0250	protein kinase - putative	LinJ.07.0410
LinJ_070007800	polypeptide	105295	106395	-	LmjF.07.0260	homoserine dehydrogenase-like protein	LinJ.07.0420
LinJ_070007900	polypeptide	108642	109835	-	LmjF.07.0270	acetylornithine deacetylase-like protein	LinJ.07.0430
LinJ_070008000	polypeptide	110388	129191	-	LmjF.07.0280	ubiquitin-protein ligase-like - putative	LinJ.07.0440
LinJ_070008100	polypeptide	132465	133229	-	LmjF.07.0290	Uncharacterised protein family (UPF0172) - putative|Pfam:PF03665	LinJ.07.0450
LinJ_070008200	polypeptide	134650	137202	-	LmjF.07.0300	hypothetical protein - conserved	LinJ.07.0460
LinJ_070008300	polypeptide	138460	140889	-	LmjF.07.0310	Paraflagellar rod protein - putative|Pfam:PF05149	LinJ.07.0470
LinJ_070008400	polypeptide	142366	145503	-	LmjF.07.0320	hypothetical protein - conserved	LinJ.07.0480
LinJ_070008500	polypeptide	146705	149212	-	LmjF.07.0330	Protein of unknown function (DUF3735)/Abscisic acid G-protein coupled receptor - putative|Pfam:PF12537|Pfam:PF12430	LinJ.07.0490
LinJ_070008600	polypeptide	150350	152695	-	LmjF.07.0335	NUDIX family hydrolase - putative	LinJ.07.0500
LinJ_070008700	polypeptide	153999	154364	-	-	hypothetical protein	LinJ.07.0505
LinJ_070008800	polypeptide	158788	160245	-	LmjF.07.0340	ATP-dependent DEAD/H RNA helicase - putative	LinJ.07.0130
LinJ_070008900	polypeptide	161108	163078	-	LmjF.07.0350	hypothetical protein - conserved	LinJ.07.0120
LinJ_070009000	polypeptide	164257	164580	-	LmjF.07.0360	Protein of unknown function (DUF1674) - putative|Pfam:PF07896	LinJ.07.0110
LinJ_070009100	polypeptide	169410	172178	-	LmjF.07.0370	Ring finger domain/Zinc finger - C3HC4 type (RING finger) containing protein - putative|Pfam:PF13639|Pfam:PF00097	LinJ.07.0100
LinJ_070009200	polypeptide	173824	184647	-	LmjF.07.0380	RAVE protein 1 C terminal - putative|Pfam:PF12234	LinJ.07.0090
LinJ_070009300	polypeptide	185495	188281	-	LmjF.07.0390	hypothetical protein - conserved	LinJ.07.0080
LinJ_070009400	polypeptide	189245	191077	-	LmjF.07.0400	EamA-like transporter family - putative|Pfam:PF00892	LinJ.07.0070
LinJ_070009500	polypeptide	195763	197301	-	LmjF.07.0410	hypothetical protein - conserved	LinJ.07.0200
LinJ_070009600	polypeptide	199505	199834	-	LmjF.07.0420	hypothetical protein - conserved	LinJ.07.0190
LinJ_070009700	polypeptide	200833	201306	-	LmjF.07.0430	3-hydroxyacyl-ACP dehydratase - putative	LinJ.07.0180
LinJ_070009800	polypeptide	202367	202840	-	LmjF.07.0440	3-hydroxyacyl-ACP dehydratase - putative	LinJ.07.0170
LinJ_070009900	polypeptide	203357	203857	-	LmjF.07.0450	hypothetical protein - conserved	LinJ.07.0160
LinJ_070010000	polypeptide	204682	206241	-	LmjF.07.0460	acyl-CoA dehydrogenase - mitochondrial precursor - putative	LinJ.07.0150
LinJ_070010100	polypeptide	206751	209093	-	LmjF.07.0470	pre-rrna-processing protein tsr1 homolog	LinJ.07.0140
LinJ_070010200	polypeptide	216365	216844	+	LmjF.07.0475	hypothetical protein - conserved	LinJ.07.0520
LinJ_070010300	polypeptide	217114	231663	+	LmjF.07.0480	Dynein heavy chain - N-terminal region 2 - putative|Pfam:PF08393	LinJ.07.0530
LinJ_070010400	polypeptide	233217	234413	+	LmjF.07.0490	hypothetical protein - conserved	LinJ.07.0540
LinJ_070010500	polypeptide	236646	237440	+	LmjF.07.0500	60S ribosomal protein L7a - putative	LinJ.07.0550
LinJ_070010600	polypeptide	238703	239497	+	LmjF.07.0510	60S ribosomal protein L7a - putative	LinJ.07.0560
LinJ_070010700	polypeptide	240710	241420	+	LmjF.07.0520	QA-SNARE protein putative	LinJ.07.0570
LinJ_070010800	polypeptide	244236	245330	+	LmjF.07.0530	adp/ATP carrier-like protein	LinJ.07.0580
LinJ_070010900	polypeptide	247240	250575	+	LmjF.07.0540	hypothetical protein - conserved	LinJ.07.0590
LinJ_070011000	polypeptide	257684	262345	+	LmjF.07.0550	hypothetical protein - conserved	LinJ.07.0600
LinJ_070011100	polypeptide	263669	264346	+	LmjF.07.0560	ras-related protein rab-14 - putative	LinJ.07.0610
LinJ_070011200	polypeptide	266072	267472	+	LmjF.07.0570	hypothetical protein - conserved	LinJ.07.0620
LinJ_070011300	polypeptide	268456	272562	+	LmjF.07.0580	Molybdopterin guanine dinucleotide synthesis protein B - putative|Pfam:PF03205	LinJ.07.0630
LinJ_070011400	polypeptide	273144	278495	+	LmjF.07.0590	Sel1 repeat - putative|Pfam:PF08238	LinJ.07.0640	ORF corrected
LinJ_070011500	polypeptide	279849	281576	+	LmjF.07.0600	electron transfer flavoprotein-ubiquinone oxidoreductase - putative	LinJ.07.0660
LinJ_070011600	polypeptide	282933	283520	+	LmjF.07.0610	hypothetical protein - conserved	LinJ.07.0670
LinJ_070011700	polypeptide	284338	285090	+	LmjF.07.0615	hypothetical protein - conserved	LinJ.07.0680
LinJ_070011800	polypeptide	286118	288028	+	LmjF.07.0620	hypothetical protein - conserved	LinJ.07.0690
LinJ_070011900	polypeptide	289733	293047	+	LmjF.07.0630	vacuolar-type Ca2+-ATPase - putative	LinJ.07.0700
LinJ_070012000	polypeptide	294913	295920	+	LmjF.07.0640	hypothetical protein - conserved	LinJ.07.0710
LinJ_070012100	polypeptide	297622	300981	+	LmjF.07.0650	vacuolar-type Ca2+-ATPase - putative	LinJ.07.0720	ORF corrected
LinJ_070012150	pseudogen	303721	304058	+	-	vacuolar-type Ca2+-ATPase - putative	LinJ.07.0730	ORF corrected
LinJ_070012200	polypeptide	306284	307843	+	LmjF.07.0660	hypothetical protein - conserved	LinJ.07.0740
LinJ_070012300	polypeptide	309106	309612	+	LmjF.07.0670	Qa-SNARE protein - putative	LinJ.07.0750
LinJ_070012400	polypeptide	310726	311298	+	LmjF.07.0680	40S ribosomal protein S9 - putative	LinJ.07.0760
LinJ_070012500	polypeptide	313834	318816	+	LmjF.07.0690	protein kinase - putative	LinJ.07.0770
LinJ_070012600	polypeptide	320811	323564	+	LmjF.07.0700	topoisomerase-related function protein-like protein	LinJ.07.0780
LinJ_070012700	polypeptide	324495	325058	+	LmjF.07.0710	centrin - putative	LinJ.07.0790
LinJ_070012800	polypeptide	326464	328209	+	LmjF.07.0715	hypothetical protein - conserved	LinJ.07.0800
LinJ_070012900	polypeptide	330327	334112	+	LmjF.07.0720	HEAT-like repeat - putative|Pfam:PF13513	LinJ.07.0810
LinJ_070013000	polypeptide	335148	337535	+	LmjF.07.0730	malonyl-coa decarboxylase-like protein	LinJ.07.0820
LinJ_070013100	polypeptide	340927	352344	+	LmjF.07.0740	hypothetical protein - conserved	LinJ.07.0830
LinJ_070013200	polypeptide	353606	354058	+	LmjF.07.0743	Protein phosphatase inhibitor - putative|Pfam:PF07491	LinJ.07.0840
LinJ_070013300	polypeptide	357877	358257	+	LmjF.07.0745:pseudogenic_transcript	hypothetical protein	LinJ.07.0850
LinJ_070013400	polypeptide	361919	362800	+	LmjF.07.0750	hypothetical protein - conserved	LinJ.07.0860
LinJ_070013500	polypeptide	364259	367972	+	LmjF.07.0760	6-phosphofructo-2-kinase/fructose-2 -6-biphosphatase - putative	LinJ.07.0870
LinJ_070013600	polypeptide	371780	373033	+	LmjF.07.0770	DNAJ-domain transmembrane-like protein	LinJ.07.0880
LinJ_070013700	polypeptide	376566	377480	+	LmjF.07.0780	hypothetical protein - conserved	LinJ.07.0890
LinJ_070013800	polypeptide	378332	379204	+	LmjF.07.0790	hypothetical protein - conserved	LinJ.07.0900
LinJ_070013900	polypeptide	380726	382741	+	LmjF.07.0800	flavoprotein subunit-like protein	LinJ.07.0910
LinJ_070014000	tRNA	385623	385694	-	tRNA	anticodon=acg|aa=Arg	tRNA
LinJ_070014100	polypeptide	386147	387205	+	LmjF.07.0802	hypothetical protein - conserved	LinJ.07.0920
LinJ_070014200	polypeptide	388074	389867	+	LmjF.07.0805	N-acetylglucosamine-phosphate mutase - putative	LinJ.07.0930
LinJ_070014300	polypeptide	391358	391438	+	LmjF.07.0810	cytochrome b5-like protein	LinJ.07.0940
LinJ_070014400	polypeptide	395140	402369	+	LmjF.07.0820	hypothetical protein - conserved	LinJ.07.0950	ORF corrected
LinJ_070014500	polypeptide	409302	415235	+	LmjF.07.0830	hypothetical protein - conserved	LinJ.07.0970
LinJ_070014600	polypeptide	419247	426275	+	LmjF.07.0840	hypothetical protein - conserved	LinJ.07.0990
LinJ_070014700	polypeptide	429804	430352	+	LmjF.07.0850	ubiquitin-conjugating enzyme E2 - putative	LinJ.07.1000
LinJ_070014800	polypeptide	440062	444489	+	LmjF.07.0860	hypothetical protein - conserved	LinJ.07.1010
LinJ_070014900	polypeptide	445210	446835	+	LmjF.07.0870	splicing factor ptsr1-like protein	LinJ.07.1020
LinJ_070015000	polypeptide	452202	456272	+	LmjF.07.0880	protein kinase - putative	LinJ.07.1050
LinJ_070015100	polypeptide	461870	463777	+	LmjF.07.0890	hypothetical protein - conserved	LinJ.07.1060
LinJ_070015200	polypeptide	467315	468205	+	LmjF.07.0900	serine/threonine kinase - putative	LinJ.07.1030
LinJ_070015300	polypeptide	471829	477312	+	LmjF.07.0910	hypothetical protein - conserved	LinJ.07.1040
LinJ_070015400	polypeptide	477934	478947	+	-	hypothetical protein	LinJ.07.1045	Sequence similarity to Leptomonas pyrrhocoris hypothetical protein ABB37_01998
LinJ_070015500	polypeptide	481099	488052	+	LmjF.07.0920	Protein of unknown function (DUF3608) - putative|Pfam:PF12257	LinJ.07.1070
LinJ_070015600	polypeptide	488789	489802	+	LmjF.07.0930	Radial spokehead-like protein - putative|Pfam:PF04712	LinJ.07.1080
LinJ_070015700	polypeptide	491766	499112	+	LmjF.07.0940	Domain of unknown function (DUF3437) - putative|Pfam:PF11919	LinJ.07.1090
LinJ_070015800	polypeptide	503223	509117	+	LmjF.07.0950	hypothetical protein - conserved	LinJ.07.1100
LinJ_070015900	polypeptide	510801	514205	+	LmjF.07.0960	hypothetical protein - conserved	LinJ.07.1110
LinJ_070016000	polypeptide	515899	518538	+	LmjF.07.0970	hypothetical protein - conserved	LinJ.07.1120
LinJ_070016100	polypeptide	519471	519827	+	LmjF.07.0980	RNA binding protein - putative	LinJ.07.1130
LinJ_070016200	polypeptide	521115	522140	+	LmjF.07.0990	nucleolar RNA-binding protein - putative	LinJ.07.1140
LinJ_070016300	polypeptide	524794	525888	+	LmjF.07.1000	RNA binding protein-like protein	LinJ.07.1150
LinJ_070016400	polypeptide	527413	527901	+	LmjF.07.1010	Domain of unknown function DUF59 - putative|Pfam:PF01883	LinJ.07.1160
LinJ_070016500	polypeptide	529291	532950	+	LmjF.07.1020	DNA repair and recombination helicase protein PIF7 - putative	LinJ.07.1170
LinJ_070016600	polypeptide	533939	534286	+	LmjF.07.1030	peptidyl-prolyl cis-trans isomerase/rotamase - putative	LinJ.07.1180
LinJ_070016700	polypeptide	536029	537153	+	-	hypothetical protein	LinJ.07.1185	Sequence similarity to Leptomonas seymouri hypothetical protein ABL78_7469
LinJ_070016800	polypeptide	537617	538228	+	LmjF.07.1035	hypothetical protein - conserved	LinJ.07.1190
LinJ_070016900	polypeptide	539417	540391	+	LmjF.07.1040	Sel1 repeat - putative|Pfam:PF08238	LinJ.07.1200
LinJ_070017000	polypeptide	541392	545126	+	LmjF.07.1050	cation-transporting ATPase - putative	LinJ.07.1210
LinJ_070017100	polypeptide	547013	547363	+	LmjF.07.1055	Dpy-30 motif containing protein - putative|Pfam:PF05186	LinJ.07.1220
LinJ_070017200	polypeptide	548279	549823	+	LmjF.07.1060	lipoate-protein ligase-like	LinJ.07.1230
LinJ_070017300	polypeptide	550376	551728	+	LmjF.07.1070	RNA-editing complex protein - putative	LinJ.07.1240
LinJ_070017400	polypeptide	553304	555823	+	LmjF.07.1080	hypothetical protein - conserved	LinJ.07.1250
LinJ_070017500	polypeptide	557425	558678	+	LmjF.07.1090	delta-5 fatty acid desaturase	LinJ.07.1260
LinJ_070017600	polypeptide	560218	561132	+	LmjF.07.1100	hypothetical protein - conserved	LinJ.07.1270
LinJ_070017700	polypeptide	561803	562114	+	-	hypothetical protein	LinJ.07.1275	Sequence similarity to LinJ.07.1280
LinJ_070017800	polypeptide	562654	562974	+	LmjF.07.1105:pseudogenic_transcript	ATP synthase subunit C - putative|Pfam:PF00137	LinJ.07.1280
LinJ_070017900	polypeptide	564319	565407	+	LmjF.07.1110	hypothetical protein - conserved	LinJ.07.1290
LinJ_070018000	polypeptide	567254	568291	+	LmjF.07.1120	proteasome regulatory non-ATP-ase subunit - putative	LinJ.07.1300
LinJ_070018100	polypeptide	570549	572279	+	LmjF.07.1130	hypothetical protein - conserved	LinJ.07.1310
LinJ_070018200	polypeptide	573139	573669	+	LmjF.07.1140	peptide methionine sulfoxide reductase-like	LinJ.07.1320
LinJ_070018300	polypeptide	576909	584537	+	LmjF.07.1150	N-terminal region of Chorein - a TM vesicle-mediated sorter - putative|Pfam:PF12624	LinJ.07.1330
LinJ_070018400	polypeptide	585337	586812	+	LmjF.07.1160	amino acid transporter 19 - putative	LinJ.07.1340

## Sheet: LinJ08
gene ID	product type	Start	End	Strand	LmjF orthologous	Product	LinJ name	Notes
LinJ_080005000	polypeptide	3539	7135	+	LmjF.08.0010	adaptor complex protein (AP) 3 delta subunit 1 - putative	LinJ.08.0010
LinJ_080005100	polypeptide	8143	8964	+	LmjF.08.0020	hypothetical protein - conserved	LinJ.08.0020
LinJ_080005200	polypeptide	9997	10644	+	LmjF.08.0030	Qc-SNARE protein - putative	LinJ.08.0030
LinJ_080005300	polypeptide	12397	13086	+	LmjF.08.0040	hypothetical protein - conserved	LinJ.08.0040
LinJ_080005400	polypeptide	14166	14393	+	LmjF.08.0050	hypothetical protein - conserved	LinJ.08.0050
LinJ_080005500	polypeptide	15954	16511	+	LmjF.08.0060	phosphoglycerate mutase protein - putative	LinJ.08.0060
LinJ_080005600	polypeptide	17120	19009	+	LmjF.08.0070	Putative zinc finger motif - C2HC5-type/ASCH domain containing protein - putative|Pfam:PF06221|Pfam:PF04266	LinJ.08.0070
LinJ_080005700	polypeptide	20448	22505	+	LmjF.08.0080	ATP-dependent DEAD/H RNA helicase - putative	LinJ.08.0080
LinJ_080005800	polypeptide	23739	27140	+	LmjF.08.0090	adaptor complex protein (AP) 3 delta subunit 1 - putative	LinJ.08.0090
LinJ_080005900	polypeptide	29063	30418	+	LmjF.08.0100	dual-specificity protein phosphatase - putative	LinJ.08.0100
LinJ_080006000	polypeptide	31452	33383	+	LmjF.08.0110	hypothetical protein - conserved	LinJ.08.0110
LinJ_080006100	polypeptide	35212	36024	+	LmjF.08.0120	hypothetical protein - conserved	LinJ.08.0120
LinJ_080006200	polypeptide	37423	40875	+	LmjF.08.0130	hypothetical protein - conserved	LinJ.08.0130
LinJ_080006300	polypeptide	43657	45414	+	LmjF.08.0135:pseudogenic_transcript	hypothetical protein - conserved	LinJ.08.0140
LinJ_080006400	polypeptide	46316	50098	+	LmjF.08.0140	DNA repair protein - putative	LinJ.08.0150
LinJ_080006500	polypeptide	51100	52662	+	LmjF.08.0150	GPI-GlcNAc transferase complex - PIG-H component - putative|Pfam:PF10181	LinJ.08.0160
LinJ_080006600	polypeptide	53855	54556	+	LmjF.08.0160	hypothetical protein - conserved	LinJ.08.0170
LinJ_080006700	polypeptide	60573	62507	+	LmjF.08.0170	hypothetical protein - conserved	LinJ.08.0180
LinJ_080006800	polypeptide	68481	69365	+	LmjF.08.0180	Bacterial transferase hexapeptide (six repeats) - putative|Pfam:PF00132	LinJ.08.0190
LinJ_080006900	polypeptide	70474	73266	+	LmjF.08.0190	hypothetical protein - conserved	LinJ.08.0200
LinJ_080007000	polypeptide	74691	76652	+	LmjF.08.0200	inositol phosphosphingolipid phospholipase C-Like	LinJ.08.0210
LinJ_080007100	polypeptide	78448	79950	+	LmjF.08.0210	hypothetical protein - conserved	LinJ.08.0220
LinJ_080007200	polypeptide	80507	83794	+	LmjF.08.0220	ubiquitin-activating enzyme-like protein	LinJ.08.0230
LinJ_080007300	polypeptide	84820	86388	+	LmjF.08.0230	ABC1 family - putative|Pfam:PF03109	LinJ.08.0240
LinJ_080007400	polypeptide	87764	88552	+	LmjF.08.0240	Ribosomal protein L9 - N-terminal domain containing protein - putative|Pfam:PF01281	LinJ.08.0250
LinJ_080007500	polypeptide	89419	89772	+	LmjF.08.0250	hypothetical protein - conserved	LinJ.08.0260
LinJ_080007600	polypeptide	91551	92867	+	LmjF.08.0260	hypothetical protein - conserved	LinJ.08.0270
LinJ_080007700	polypeptide	94216	96717	+	LmjF.08.0270	hypothetical protein - conserved	LinJ.08.0280
LinJ_080007800	polypeptide	99906	101048	+	LmjF.08.0280	ribosomal protein L2 - putative	LinJ.08.0290
LinJ_080007900	polypeptide	101784	102476	+	LmjF.08.0290	iron superoxide dismutase	LinJ.08.0300
LinJ_080008000	polypeptide	104402	105160	+	LmjF.08.0300	Isochorismatase family - putative|Pfam:PF00857	LinJ.08.0310
LinJ_080008100	polypeptide	106246	107175	+	LmjF.08.0310	Isochorismatase family - putative|Pfam:PF00857	LinJ.08.0320
LinJ_080008200	polypeptide	108037	108714	+	LmjF.08.0320	mitochondrial associated ribonuclease - putative	LinJ.08.0330
LinJ_080008300	polypeptide	109862	110149	+	LmjF.08.0330	Tim10/DDP family zinc finger containing protein - putative|Pfam:PF02953	LinJ.08.0340
LinJ_080008400	polypeptide	111495	125807	+	LmjF.08.0340	hypothetical protein - conserved	LinJ.08.0350
LinJ_080008500	polypeptide	127063	131301	+	LmjF.08.0350	hypothetical protein - conserved	LinJ.08.0360
LinJ_080008600	polypeptide	131308	132033	+	-	hypothetical protein	LinJ.08.0365
LinJ_080008700	polypeptide	134573	136303	+	LmjF.08.0360	hypothetical protein - conserved	LinJ.08.0370
LinJ_080008800	polypeptide	137750	138412	+	LmjF.08.0370	hypothetical protein - conserved	LinJ.08.0380
LinJ_080008900	polypeptide	139510	145242	+	LmjF.08.0380	hypothetical protein - conserved	LinJ.08.0390
LinJ_080009000	polypeptide	147024	152684	+	LmjF.08.0390	hypothetical protein - conserved	LinJ.08.0400
LinJ_080009100	polypeptide	153640	157197	+	LmjF.08.0400	hypothetical protein - conserved	LinJ.08.0410
LinJ_080009200	polypeptide	158542	162753	+	LmjF.08.0410	WD domain - G-beta repeat - putative|Pfam:PF00400	LinJ.08.0420
LinJ_080009300	polypeptide	165804	171422	+	LmjF.08.0420	hypothetical protein - conserved	LinJ.08.0430
LinJ_080009400	polypeptide	172812	175589	+	LmjF.08.0430	hypothetical protein - conserved	LinJ.08.0440
LinJ_080009500	polypeptide	176872	184104	+	LmjF.08.0440	hypothetical protein - conserved	LinJ.08.0450
LinJ_080009600	polypeptide	184913	185455	+	LmjF.08.0450	signal peptidase type I - putative	LinJ.08.0460
LinJ_080009700	polypeptide	186483	187358	+	LmjF.08.0460	hypothetical protein - conserved	LinJ.08.0470
LinJ_080009800	polypeptide	190292	190645	+	LmjF.08.0470	small ubiquitin protein - putative	LinJ.08.0480
LinJ_080009900	polypeptide	193214	194062	+	LmjF.08.0480	hypothetical protein - conserved	LinJ.08.0490
LinJ_080010000	polypeptide	195315	196487	+	LmjF.08.0490	hypothetical protein - conserved	LinJ.08.0500
LinJ_080010100	polypeptide	197283	198371	+	LmjF.08.0500	hypothetical protein - conserved	LinJ.08.0510
LinJ_080010200	polypeptide	199030	201552	+	LmjF.08.0510	ribose-phosphate pyrophosphokinase - putative	LinJ.08.0520
LinJ_080010300	polypeptide	203710	210696	+	LmjF.08.0520	hypothetical protein - conserved	LinJ.08.0530
LinJ_080010400	polypeptide	212455	217551	+	LmjF.08.0530	protein kinase - putative	LinJ.08.0540
LinJ_080010500	polypeptide	218131	219189	+	LmjF.08.0540	hypothetical protein - conserved	LinJ.08.0550
LinJ_080010600	polypeptide	221701	223167	+	-	cyclopropane-fatty-acyl-phospholipid synthase	LinJ.08.0560
LinJ_080010700	polypeptide	224969	226006	+	LmjF.08.0550	eukaryotic translation initiation factor 2 beta subunit - putative	LinJ.08.0570
LinJ_080010800	polypeptide	228013	228726	+	LmjF.08.0560	hypothetical protein - conserved	LinJ.08.0580
LinJ_080010900	polypeptide	229965	230504	+	LmjF.08.0570	hypothetical protein - conserved	LinJ.08.0590
LinJ_080011000	polypeptide	233311	233811	+	LmjF.08.0580	hypothetical protein - conserved	LinJ.08.0600
LinJ_080011100	polypeptide	235619	237169	+	LmjF.08.0590	hypothetical protein - conserved	LinJ.08.0610
LinJ_080011200	polypeptide	237631	237987	+	-	hypothetical protein	LinJ.08.0615
LinJ_080011300	polypeptide	242733	243164	+	LmjF.08.0600	hypothetical protein - conserved	LinJ.08.0620
LinJ_080011400	polypeptide	249499	258009	+	LmjF.08.0620	hypothetical protein - conserved	LinJ.08.0630
LinJ_080011500	polypeptide	261111	267671	+	LmjF.08.0630	hypothetical protein - conserved	LinJ.08.0640
LinJ_080011600	polypeptide	270037	270939	+	LmjF.08.0640	Amastin surface glycoprotein - putative|Pfam:PF07344	LinJ.08.0650
LinJ_080011700	polypeptide	276554	277444	+	LmjF.08.0650	DnaJ domain containing protein - putative|Pfam:PF00226	LinJ.08.0660
LinJ_080011800	polypeptide	280019	284098	+	LmjF.08.0660	protein kinase - putative	LinJ.08.0670
LinJ_080011900	polypeptide	289981	290595	+	LmjF.08.0670	amastin-like protein	LinJ.08.0690
LinJ_080012000	polypeptide	295605	296210	+	LmjF.08.0680	amastin-like protein	LinJ.08.1320
LinJ_080012100	polypeptide	300236	300838	+	-	Amastin surface glycoprotein - putative|Pfam:PF07344	LinJ.08.1330
LinJ_080012200	polypeptide	304861	305463	+	-	Amastin surface glycoprotein - putative|Pfam:PF07344	LinJ.08.0700
LinJ_080012300	polypeptide	309445	310047	+	-	Amastin surface glycoprotein - putative|Pfam:PF07344	LinJ.08.0710
LinJ_080012400	polypeptide	313958	314569	+	LmjF.08.0690	amastin-like protein	LinJ.08.0720
LinJ_080012500	polypeptide	319421	320950	+	LmjF.08.0780	tuzin - putative	LinJ.08.0730
LinJ_080012600	polypeptide	322231	324138	+	LmjF.08.0790	tuzin - putative	LinJ.08.0740
LinJ_080012700	polypeptide	325363	326391	+	LmjF.08.0795:pseudogenic_transcript	tuzin - putative	LinJ.08.0750
LinJ_080012800	polypeptide	327510	328091	+	LmjF.08.0820	amastin-like protein	LinJ.08.0760
LinJ_080012900	polypeptide	337857	338384	+	-	Amastin-like protein	LinJ.08.0780
LinJ_080012950	polypeptide	343032	343613	+	LmjF.08.0810	amastin-like protein	LinJ.08.0790
LinJ_080013000	polypeptide	348414	349286	+	LmjF.08.0860	hypothetical protein - conserved	LinJ.08.0800
LinJ_080013100	polypeptide	352905	354164	-	LmjF.08.0870	hypothetical protein - conserved	LinJ.08.0810
LinJ_080013200	polypeptide	355839	357788	-	LmjF.08.0880	SET domain containing protein - putative|Pfam:PF00856	LinJ.08.0820
LinJ_080013300	polypeptide	358793	359923	-	LmjF.08.0890	mitochondrial DNA polymerase beta	LinJ.08.0830
LinJ_080013400	polypeptide	361428	363419	-	LmjF.08.0900	mitochondrial DNA polymerase beta-PAK - putative	LinJ.08.0840
LinJ_080013500	polypeptide	367956	374321	-	LmjF.08.0910	Beta-lactamase superfamily domain containing protein - putative|Pfam:PF12706	LinJ.08.0850
LinJ_080013600	polypeptide	375616	376230	-	LmjF.08.0920	hypothetical protein - conserved	LinJ.08.0860
LinJ_080013700	polypeptide	377020	377373	-	-	hypothetical protein	LinJ.08.0865
LinJ_080013800	polypeptide	380561	384022	-	LmjF.08.0930	protein kinase - putative	LinJ.08.0870
LinJ_080013900	polypeptide	384947	385750	-	LmjF.08.0940	hypothetical protein - conserved	LinJ.08.0880
LinJ_080014000	polypeptide	386550	386990	-	LmjF.08.0950	hypothetical protein - conserved	LinJ.08.0890
LinJ_080014100	polypeptide	388480	390177	-	LmjF.08.0960	Dpy-30 motif containing protein - putative|Pfam:PF05186	LinJ.08.0900
LinJ_080014200	polypeptide	391955	394456	-	LmjF.08.0970	Protein of unknown function (DUF2453) - putative|Pfam:PF10507	LinJ.08.0910
LinJ_080014300	polypeptide	399436	399717	-	-	hypothetical protein	LinJ.08.0915	Sequence similarity to LbrM.08.1070
LinJ_080014400	polypeptide	399993	403115	-	LmjF.08.0980	hypothetical protein - conserved	LinJ.08.0920
LinJ_080014500	polypeptide	404224	405204	-	LmjF.08.0990	DnaJ domain containing protein - putative|Pfam:PF00226	LinJ.08.0930
LinJ_080014600	polypeptide	405919	407862	-	LmjF.08.1000	von Willebrand factor type A domain containing protein - putative|Pfam:PF13519	LinJ.08.0940
LinJ_080014700	polypeptide	416085	417230	-	LmjF.08.1010	cysteine peptidase B (CPB)	LinJ.08.0950
LinJ_080014800	polypeptide	418660	419991	-	LmjF.08.1020	cysteine peptidase B (CPB)	LinJ.08.0960
LinJ_080014900	polypeptide	421421	422143	-	LmjF.08.1030	cysteine peptidase B (CPB)	LinJ.08.0961
LinJ_080015000	polypeptide	422156	422752	-	-	cysteine peptidase B (CPB)	LinJ.08.0962
LinJ_080015100	polypeptide	424209	425540	-	LmjF.08.1040	cysteine peptidase B (CPB)	LinJ.08.0963
LinJ_080015200	polypeptide	426975	428306	-	LmjF.08.1050	cysteine peptidase B (CPB)	LinJ.08.0964
LinJ_080015300	polypeptide	429735	431066	-	LmjF.08.1060	cysteine peptidase B (CPB)	LinJ.08.0966
LinJ_080015400	polypeptide	432495	433826	-	LmjF.08.1070	cysteine peptidase B (CPB)	LinJ.08.0967
LinJ_080015500	polypeptide	435253	436584	-	LmjF.08.1080	cysteine peptidase B (CPB)	LinJ.08.0968
LinJ_080015600	polypeptide	437450	439411	-	LmjF.08.1090	histone deacetylase - putative	LinJ.08.1000
LinJ_080015700	polypeptide	451006	452097	+	LmjF.08.1101.1	Ring finger domain/Zinc finger - C3HC4 type (RING finger) containing protein - putative|Pfam:PF13639|Pfam:PF13923	LinJ.08.1001
LinJ_080015800	polypeptide	453614	454027	+	-	hypothetical protein	LinJ.08.1005	Sequence similarity to LinJ.08.1010
LinJ_080015900	polypeptide	454039	454710	+	LmjF.08.1100	hypothetical protein - conserved	LinJ.08.1010
LinJ_080016000	polypeptide	455712	457352	+	LmjF.08.1110	stress-induced protein sti1	LinJ.08.1020
LinJ_080016100	polypeptide	459047	461665	+	LmjF.08.1120	Repeat of unknown function (DUF1126) - putative|Pfam:PF06565	LinJ.08.1030
LinJ_080016200	polypeptide	463429	464544	+	LmjF.08.1130	phosphoribosylpyrophosphate synthetase	LinJ.08.1040
LinJ_080016300	polypeptide	466095	468935	+	LmjF.08.1140	suppressive immunomodulating factor - putative	LinJ.08.1050
LinJ_080016400	polypeptide	469867	473301	+	LmjF.08.1150	Exocyst complex component Sec3 - putative|Pfam:PF09763	LinJ.08.1060
LinJ_080016500	polypeptide	474205	475485	+	LmjF.08.1160	Thiopurine S-methyltransferase (TPMT) - putative|Pfam:PF05724	LinJ.08.1070
LinJ_080016600	polypeptide	476887	478215	+	LmjF.08.1170	guide RNA binding protein - putative	LinJ.08.1080
LinJ_080016700	polypeptide	479392	480645	+	LmjF.08.1180	hypothetical protein - conserved	LinJ.08.1090
LinJ_080016800	polypeptide	481428	485171	+	LmjF.08.1190	Putative intraflagellar transport protein D4	LinJ.08.1100
LinJ_080016900	polypeptide	486358	486945	+	LmjF.08.1200	MIX protein	LinJ.08.1110
LinJ_080017000	polypeptide	489342	490526	+	LmjF.08.1210	hypothetical protein - conserved	LinJ.08.1120
LinJ_080017100	polypeptide	492339	493859	+	LmjF.08.1215,LmjF.08.1240	Zinc finger - C3HC4 type (RING finger)/Ring finger domain/zinc-RING finger domain/zinc finger of C3HC4-type - RING - putative|Pfam:PF13920|Pfam:PF13639|Pfam:PF14634|Pfam:PF13923|Pfam:PF00097|Pfam:PF15227	LinJ.08.1130
LinJ_080017200	polypeptide	495288	496709	+	LmjF.08.1218,LmjF.08.1250	hypothetical protein - conserved	LinJ.08.1160
LinJ_080017300	polypeptide	497979	498278	+	LmjF.08.1222,LmjF.08.1260	hypothetical protein - conserved	LinJ.08.1190
LinJ_080017400	polypeptide	499883	501148	+	LmjF.08.1265	hypothetical protein - conserved	LinJ.08.1191
LinJ_080017500	polypeptide	501558	502418	+	LmjF.08.1225,LmjF.08.1270	Amidinotransferase - putative|Pfam:PF02274	LinJ.08.1220
LinJ_080017600	polypeptide	505612	508176	+	LmjF.08.1228,LmjF.08.1280	protein kinase - putative	LinJ.08.1250
LinJ_080017700	polypeptide	509431	510762	+	LmjF.08.1230	beta tubulin	LinJ.08.1280	ORF corrected
LinJ_080017800	polypeptide	515084	515449	+	-	hypothetical protein	LinJ.08.1400	Sequence similarity to LbrM.21.2090

## Sheet: LinJ09
gene ID	product type	Start	End	Strand	LmjF orthologous	Product	LinJ name	Notes
LinJ_090005000	polypeptide	3348	3782	+	LmjF.09.0003	hypothetical protein - conserved	LinJ.09.0010
LinJ_090005100	polypeptide	4348	5469	+	LmjF.09.0005	hypothetical protein - conserved	LinJ.09.0020
LinJ_090005200	polypeptide	6110	6433	+	LmjF.09.0010	hypothetical protein - conserved	LinJ.09.0030
LinJ_090005300	polypeptide	7657	9516	+	LmjF.09.0020	hypothetical protein - conserved	LinJ.09.0040
LinJ_090005400	polypeptide	9961	10923	+	LmjF.09.0030	Peroxisomal biogenesis factor 11 (PEX11)- putative|Pfam:PF05648	LinJ.09.0050
LinJ_090005500	polypeptide	11628	12377	+	LmjF.09.0040	N-acetyl-D-acetylglucosaminylphosphatidylinositol deacetylase	LinJ.09.0060
LinJ_090005600	polypeptide	14143	14919	+	LmjF.09.0050	endonuclease III- putative	LinJ.09.0070
LinJ_090005700	polypeptide	15577	15972	+	LmjF.09.0060	RNA-binding protein 5 - putative	LinJ.09.0080
LinJ_090005800	polypeptide	17968	21672	+	LmjF.09.0070	RNA helicase - putative	LinJ.09.0090
LinJ_090005900	polypeptide	23068	23805	+	LmjF.09.0080	RNA-binding protein 5-like protein	LinJ.09.0100
LinJ_090006000	polypeptide	34829	35728	+	LmjF.09.0090	RNA-binding protein 5-like protein	LinJ.09.0110
LinJ_090006100	polypeptide	48039	49787	+	LmjF.09.0100	calmodulin-like protein containing EF hand domain	LinJ.09.0120
LinJ_090006200	polypeptide	52232	52897	+	LmjF.09.0105	hypothetical protein - conserved	LinJ.09.0130
LinJ_090006300	polypeptide	53970	56105	+	LmjF.09.0110	hypothetical protein - conserved	LinJ.09.0140
LinJ_090006400	polypeptide	57048	60302	+	LmjF.09.0120	kinesin - putative	LinJ.09.0150
LinJ_090006500	polypeptide	62373	63947	+	LmjF.09.0140	FHA domain/Ring finger domain/Zinc finger- C3HC4 type (RING finger) containing protein - putative|Pfam:PF00498|Pfam:PF13639|Pfam:PF00097	LinJ.09.0160
LinJ_090006600	polypeptide	64862	65236	+	LmjF.09.0150	Autophagy protein Atg8 ubiquitin like - putative|Pfam:PF02991	LinJ.09.0170
LinJ_090006700	polypeptide	66454	66858	+	LmjF.09.0152	ATG8/AUT7/APG8/PAZ2 - putative	LinJ.09.0173
LinJ_090006800	polypeptide	67914	68288	+	LmjF.09.0154	Autophagy protein Atg8 ubiquitin like - putative|Pfam:PF02991	LinJ.09.0176
LinJ_090006900	polypeptide	69507	69911	+	LmjF.09.0156	ATG8/AUT7/APG8/PAZ2 - putative	LinJ.09.0180
LinJ_090007000	polypeptide	70967	71341	+	LmjF.09.0158	Autophagy protein Atg8 ubiquitin like - putative|Pfam:PF02991	LinJ.09.0185
LinJ_090007100	polypeptide	72558	72932	+	LmjF.09.0160	Autophagy protein Atg8 ubiquitin like - putative|Pfam:PF02991	LinJ.09.0190
LinJ_090007200	polypeptide	74148	74552	+	LmjF.09.0162	ATG8/AUT7/APG8/PAZ2 - putative	LinJ.09.0193
LinJ_090007300	polypeptide	75608	75982	+	LmjF.09.0164	Autophagy protein Atg8 ubiquitin like - putative|Pfam:PF02991	LinJ.09.0196
LinJ_090007400	polypeptide	77199	77567	+	LmjF.09.0166	Autophagy protein Atg8 ubiquitin like - putative|Pfam:PF02991	LinJ.09.0200
LinJ_090007500	polypeptide	78602	78964	+	LmjF.09.0190	hypothetical protein - conserved	LinJ.09.0210
LinJ_090007600	polypeptide	80166	81677	+	LmjF.09.0200	NRDE protein - putative|Pfam:PF05742	LinJ.09.0220
LinJ_090007700	polypeptide	82167	83084	+	LmjF.09.0210	Domain of unknown function (DUF4586) - putative|Pfam:PF15239	LinJ.09.0230
LinJ_090007800	polypeptide	85281	87722	+	LmjF.09.0220	catalytic subunit of the vacuolar transporter chaperone 4 - putative	LinJ.09.0430
LinJ_090007900	polypeptide	88951	90462	+	LmjF.09.0230	ATP-dependent protease ATPase subunit HslU	LinJ.09.0380
LinJ_090008000	polypeptide	92193	95042	+	LmjF.09.0240	cysteine peptidase- Clan CA- family C19 - putative	LinJ.09.0390
LinJ_090008100	polypeptide	96079	98766	+	LmjF.09.0250	DNA replication licensing factor MCM4 - putative	LinJ.09.0400
LinJ_090008200	polypeptide	99126	99944	+	LmjF.09.0260	G10 protein - putative|Pfam:PF01125	LinJ.09.0410
LinJ_090008300	polypeptide	102279	104144	+	LmjF.09.0270	integral membrane transport protein - putative	LinJ.09.0420
LinJ_090008400	polypeptide	106739	109090	+	LmjF.09.0280	hypothetical protein - conserved	LinJ.09.0240
LinJ_090008500	polypeptide	110040	113810	+	LmjF.09.0290	kinesin - putative	LinJ.09.0250
LinJ_090008600	polypeptide	114705	115415	+	LmjF.09.0300	hypothetical protein - conserved	LinJ.09.0260
LinJ_090008700	polypeptide	116260	118905	+	LmjF.09.0310	cdc2-related kinase 12	LinJ.09.0270
LinJ_090008800	polypeptide	120405	123164	+	LmjF.09.0320	hypothetical protein - conserved	LinJ.09.0280
LinJ_090008900	polypeptide	125727	128276	+	LmjF.09.0330	hypothetical protein - conserved	LinJ.09.0290
LinJ_090009000	polypeptide	130367	133564	+	LmjF.09.0340	hypothetical protein - conserved	LinJ.09.0300
LinJ_090009100	polypeptide	134855	135610	+	LmjF.09.0345	hypothetical protein - conserved	LinJ.09.0310
LinJ_090009200	polypeptide	136409	139036	+	LmjF.09.0350	Ring finger domain/RING-H2 zinc finger containing protein - putative|Pfam:PF13639|Pfam:PF12678	LinJ.09.0320
LinJ_090009300	polypeptide	140265	143063	+	LmjF.09.0360	DNA photolyase - putative	LinJ.09.0330
LinJ_090009400	polypeptide	143768	144400	+	LmjF.09.0365	Ankyrin repeats (3 copies)/Ankyrin repeat/Ankyrin repeats (many copies) - putative|Pfam:PF12796|Pfam:PF13606|Pfam:PF00023|Pfam:PF13637	LinJ.09.0340
LinJ_090009500	polypeptide	145620	145883	+	LmjF.09.0367	hypothetical protein - conserved	LinJ.09.0350
LinJ_090009600	polypeptide	147309	147836	+	LmjF.09.0370	hypothetical protein - conserved	LinJ.09.0360
LinJ_090009700	polypeptide	148505	149893	+	LmjF.09.0380	hypothetical protein - conserved	LinJ.09.0370
LinJ_090009800	polypeptide	151841	157735	+	LmjF.09.0390	hypothetical protein - conserved	LinJ.09.0440
LinJ_090009900	polypeptide	159007	160284	+	LmjF.09.0400	kinetoplastid kinetochore protein 10 - putative	LinJ.09.0450
LinJ_090010000	polypeptide	162907	164340	+	LmjF.09.0410	kinetoplastid kinetochore protein 10 - putative	LinJ.09.0460
LinJ_090010100	polypeptide	166359	169373	+	LmjF.09.0420	tyrosine phosphatase - putative	LinJ.09.0470
LinJ_090010200	polypeptide	171449	172852	+	LmjF.09.0430	Plus-3 domain/Zinc finger- C3HC4 type (RING finger) containing protein - putative|Pfam:PF03126|Pfam:PF13920	LinJ.09.0480
LinJ_090010300	polypeptide	174367	176073	+	LmjF.09.0440	Tetratricopeptide repeat - putative|Pfam:PF00515|Pfam:PF07719|Pfam:PF13371	LinJ.09.0490
LinJ_090010400	polypeptide	177307	180111	+	LmjF.09.0450	hypothetical protein - conserved	LinJ.09.0500
LinJ_090010500	polypeptide	181638	190457	+	LmjF.09.0460	hypothetical protein - conserved	LinJ.09.0501
LinJ_090010600	polypeptide	191457	193415	+	LmjF.09.0470	serine/threonine protein phosphatase - putative	LinJ.09.0520
LinJ_090010700	polypeptide	195987	198221	+	LmjF.09.0480	hypothetical protein - conserved	LinJ.09.0530
LinJ_090010800	polypeptide	199128	200363	+	LmjF.09.0490	hypothetical protein - conserved	LinJ.09.0540
LinJ_090010900	polypeptide	201643	206160	+	LmjF.09.0500	hypothetical protein - conserved	LinJ.09.0550
LinJ_090011000	polypeptide	206955	208169	+	LmjF.09.0510	hypothetical protein - conserved	LinJ.09.0560
LinJ_090011100	polypeptide	209082	211394	+	LmjF.09.0520	hypothetical protein - conserved	LinJ.09.0570
LinJ_090011200	polypeptide	215242	218235	+	LmjF.09.0530	leucine-rich repeat protein - putative	LinJ.09.0580
LinJ_090011300	polypeptide	220393	223722	+	LmjF.09.0540	hypothetical protein - conserved	LinJ.09.0590
LinJ_090011400	polypeptide	225555	227312	+	LmjF.09.0550	Dual specificity phosphatase- catalytic domain containing protein - putative|Pfam:PF00782	LinJ.09.0600
LinJ_090011500	polypeptide	228364	229152	+	LmjF.09.0560	Histidine phosphatase superfamily (branch 1) - putative|Pfam:PF00300	LinJ.09.0610
LinJ_090011600	polypeptide	230076	231545	+	LmjF.09.0570	hypothetical protein - conserved	LinJ.09.0620
LinJ_090011700	polypeptide	234932	235789	+	LmjF.09.0580	surface antigen-like protein	LinJ.09.0630
LinJ_090011800	polypeptide	238264	241254	+	LmjF.09.0590	ATP-dependent DNA helicase - putative	LinJ.09.0640
LinJ_090011900	polypeptide	242218	243225	+	LmjF.09.0600	cyclin 1	LinJ.09.0650
LinJ_090012000	polypeptide	244414	246927	+	LmjF.09.0610	Glucosidase II beta subunit-like - putative|Pfam:PF12999	LinJ.09.0660
LinJ_090012100	polypeptide	248277	250247	+	LmjF.09.0620	hypothetical protein - conserved	LinJ.09.0670
LinJ_090012200	polypeptide	251732	255211	+	LmjF.09.0630	PH domain containing protein - putative|Pfam:PF00169	LinJ.09.0675	Sequence similarity to previous gene ID LinJ.09.0680
LinJ_090012300	polypeptide	256444	257946	+	LmjF.09.0640	palmitoyl acyltransferase 5 - putative	LinJ.09.0690
LinJ_090012400	polypeptide	258963	260876	+	LmjF.09.0650	Zeta toxin - putative|Pfam:PF06414	LinJ.09.0700
LinJ_090012500	polypeptide	261532	262590	+	LmjF.09.0660	Methyltransferase TYW3 - putative|Pfam:PF02676	LinJ.09.0710
LinJ_090012600	polypeptide	263309	263725	+	LmjF.09.0670	prefoldin subunit 2 - putative	LinJ.09.0720
LinJ_090012700	polypeptide	264261	265373	+	LmjF.09.0680	hypothetical protein - conserved	LinJ.09.0730
LinJ_090012800	polypeptide	265666	266586	+	LmjF.09.0690	hypothetical protein - conserved	LinJ.09.0740
LinJ_090012900	rRNA	271772	271890	-	gc=0.49	rRNA	5S_rRNA
LinJ_090013000	tRNA	271965	272036	+	aa=Met	anticodon=cat|aa=Met	tRNA
LinJ_090013100	tRNA	272095	272178	+	aa=Leu	anticodon=cag	tRNA
LinJ_090013200	polypeptide	273304	274851	-	LmjF.09.0700	hypothetical protein - conserved	LinJ.09.0750
LinJ_090013300	polypeptide	276224	277774	-	LmjF.09.0710	hypothetical protein - conserved	LinJ.09.0760
LinJ_090013400	polypeptide	279314	280324	-	LmjF.09.0720	cleavage and polyadenylation specificity factor 30 kDa subunit - putative	LinJ.09.0770
LinJ_090013500	polypeptide	280984	282879	-	LmjF.09.0730	hypothetical protein - conserved	LinJ.09.0780
LinJ_090013600	polypeptide	283608	290294	-	LmjF.09.0740	ubiquitin ligase - putative	LinJ.09.0790
LinJ_090013700	polypeptide	291951	294947	-	LmjF.09.0750	acyl-CoA binding protein - putative	LinJ.09.0800
LinJ_090013800	polypeptide	296010	312392	-	LmjF.09.0760	hypothetical protein - conserved	LinJ.09.0810
LinJ_090013900	polypeptide	314204	316399	-	LmjF.09.0770	oligopeptidase b	LinJ.09.0820
LinJ_090014000	polypeptide	317766	318557	-	LmjF.09.0780	Domain of unknown function (DUF4464) - putative|Pfam:PF14713	LinJ.09.0830
LinJ_090014100	polypeptide	318998	322741	-	LmjF.09.0790	hypothetical protein - conserved	LinJ.09.0840
LinJ_090014200	polypeptide	323868	327740	-	LmjF.09.0800	kinetoplast-associated protein-like protein	LinJ.09.0850
LinJ_090014300	polypeptide	328818	329462	-	LmjF.09.0810	Prefoldin subunit - putative|Pfam:PF02996	LinJ.09.0860
LinJ_090014400	polypeptide	329971	331563	-	LmjF.09.0820	ATPase family associated with various cellular activities (AAA) - putative|Pfam:PF00004	LinJ.09.0870
LinJ_090014500	polypeptide	332597	334927	-	LmjF.09.0830	DEAD/DEAH box helicase-like protein	LinJ.09.0880
LinJ_090014600	polypeptide	335590	336786	-	LmjF.09.0840	Uncharacterised protein family (UPF0160) - putative|Pfam:PF03690	LinJ.09.0890
LinJ_090014700	polypeptide	337676	338485	-	LmjF.09.0850	ras family protein-like protein	LinJ.09.0900
LinJ_090014800	polypeptide	339619	339939	-	LmjF.09.0860	hypothetical protein - conserved	LinJ.09.0910
LinJ_090014900	polypeptide	340802	342373	-	LmjF.09.0870	hypothetical protein - conserved	LinJ.09.0920
LinJ_090015000	polypeptide	343344	344816	-	LmjF.09.0880	histone h1-like protein	LinJ.09.0930
LinJ_090015100	polypeptide	346344	353930	-	LmjF.09.0890	phospholipid transporting ATPase-like protein - putative	LinJ.09.0940
LinJ_090015200	polypeptide	357292	357678	-	-	Ubiquitin-2 like Rad60 SUMO-like/Ubiquitin family/Ubiquitin-like domain/Ribosomal L40e family - putative|Pfam:PF11976|Pfam:PF00240|Pfam:PF14560|Pfam:PF01020	LinJ.09.0950
LinJ_090015300	polypeptide	358529	359089	-	LmjF.09.0900	ef-hand protein 5 - putative	LinJ.09.0960
LinJ_090015400	polypeptide	360746	361195	-	LmjF.09.0910	calmodulin - putative	LinJ.09.0970
LinJ_090015500	polypeptide	362480	362929	-	LmjF.09.0920	calmodulin - putative	LinJ.09.0975	Sequence similarity to Tc00.1047053507483.30
LinJ_090015600	polypeptide	364291	364740	-	LmjF.09.0930	calmodulin - putative	LinJ.09.0980
LinJ_090015700	polypeptide	365709	369395	-	LmjF.09.0940	translation-associated element 2 - putative	LinJ.09.0990
LinJ_090015800	polypeptide	369836	371623	-	LmjF.09.0950	SLA/LP autoantigen-like protein	LinJ.09.1000
LinJ_090015900	polypeptide	372450	374300	-	LmjF.09.0960	hypothetical protein - conserved	LinJ.09.1010
LinJ_090016000	polypeptide	376118	377332	-	LmjF.09.0970	elongation factor-1 gamma	LinJ.09.1020
LinJ_090016050	polypeptide	378484	379701	-	-	elongation factor-1 gamma	LinJ.09.1030
LinJ_090016100	polypeptide	381506	384493	-	LmjF.09.0980	hypothetical protein - conserved	LinJ.09.1040
LinJ_090016200	polypeptide	386720	402811	-	LmjF.09.0990	N-terminal region of Chorein- a TM vesicle-mediated sorter - putative|Pfam:PF12624	LinJ.09.1050
LinJ_090016300	polypeptide	403298	404236	-	LmjF.09.1000	PUB domain containing protein - putative|Pfam:PF09409	LinJ.09.1060
LinJ_090016400	tRNA	404744	404820	+	tRNA	anticodon=cac|aa=Val	tRNA
LinJ_090016500	rRNA	404879	404997	+	5S_rRNA	rRNA	5S_rRNA
LinJ_090016600	tRNA	405060	405130	+	tRNA	anticodon=gtg|aa=His	tRNA
LinJ_090016700	tRNA	405308	405380	-	tRNA	anticodon=gaa|aa=Phe	tRNA
LinJ_090016800	polypeptide	406383	407144	+	-	hypothetical protein	LinJ.09.1065	Sequence similarity to Tbg972.11.14680
LinJ_090016900	polypeptide	407879	409726	+	LmjF.09.1010	hypothetical protein - conserved	LinJ.09.1070
LinJ_090017000	polypeptide	415150	415419	+	-	hypothetical protein	LinJ.09.1075	Sequence similarity to LbrM.04.1330
LinJ_090017100	tRNA	417556	417627	-	tRNA	anticodon=ttc|aa=Glu	tRNA
LinJ_090017200	rRNA	417686	417804	-	5S_rRNA	rRNA	5S_rRNA
LinJ_090017300	tRNA	417863	417939	-	tRNA	anticodon=cac|aa=Val	tRNA
LinJ_090017400	tRNA	418012	418084	+	tRNA	anticodon=ccg|aa=Arg	tRNA
LinJ_090017500	tRNA	418150	418220	+	tRNA	anticodon=gtg|aa=His	tRNA
LinJ_090017600	polypeptide	419203	420990	-	LmjF.09.1020	LEM3 (ligand-effect modulator 3) family / CDC50 family - putative|Pfam:PF03381	LinJ.09.1080
LinJ_090017700	polypeptide	422104	423045	-	LmjF.09.1030	hypothetical protein - conserved	LinJ.09.1090
LinJ_090017800	polypeptide	425021	427081	-	LmjF.09.1040	phospholipid:diacylglycerol acyltransferase - putative	LinJ.09.1100
LinJ_090017900	polypeptide	430134	430886	-	LmjF.09.1050	MSP (Major sperm protein) domain containing protein - putative|Pfam:PF00635	LinJ.09.1110
LinJ_090018000	polypeptide	432078	432971	-	LmjF.09.1060	DNA-directed RNA polymerase III subunit - putative	LinJ.09.1120
LinJ_090018100	polypeptide	434572	436011	-	LmjF.09.1070	translation initiation factor EIF-2B gamma subunit - putative	LinJ.09.1130
LinJ_090018200	polypeptide	437003	438808	-	LmjF.09.1090	translation initiation factor EIF-2B gamma subunit - putative	LinJ.09.1140
LinJ_090018300	polypeptide	440098	440865	-	LmjF.09.1100	hypothetical protein - conserved	LinJ.09.1160
LinJ_090018400	polypeptide	443935	445311	-	LmjF.09.1110	hypothetical protein - conserved	LinJ.09.1170
LinJ_090018500	polypeptide	446309	447037	-	LmjF.09.1120	mitochondrial RNA binding protein 2	LinJ.09.1180
LinJ_090018600	polypeptide	448016	448474	-	LmjF.09.1130	mitochondrial import inner membrane translocase subunit TIM17 - putative	LinJ.09.1190
LinJ_090018700	polypeptide	449515	450210	-	LmjF.09.1140	hypothetical protein - conserved	LinJ.09.1200
LinJ_090018800	polypeptide	450725	451582	-	LmjF.09.1150	hypothetical protein - conserved	LinJ.09.1210
LinJ_090018900	polypeptide	452545	454764	-	LmjF.09.1160	hypothetical protein - conserved	LinJ.09.1220
LinJ_090019000	polypeptide	456627	457217	-	LmjF.09.1170	hypothetical protein - conserved	LinJ.09.1230
LinJ_090019100	polypeptide	458493	461516	-	LmjF.09.1180	hypothetical protein - conserved	LinJ.09.1240
LinJ_090019200	polypeptide	464492	466288	-	LmjF.09.1190	hypothetical protein - conserved	LinJ.09.1250
LinJ_090019300	polypeptide	466853	471487	-	LmjF.09.1200	hypothetical protein - conserved	LinJ.09.1260
LinJ_090019400	polypeptide	472632	473894	-	LmjF.09.1210	Zinc finger- C3HC4 type (RING finger) containing protein - putative|Pfam:PF13920	LinJ.09.1270
LinJ_090019500	polypeptide	475119	478985	-	LmjF.09.1220	AAA family ATPase - putative	LinJ.09.1280
LinJ_090019600	polypeptide	480172	481497	-	LmjF.09.1230	hypothetical protein - conserved	LinJ.09.1290
LinJ_090019700	polypeptide	482284	489135	-	LmjF.09.1240	ATP-dependent helicase - putative	LinJ.09.1300
LinJ_090019800	polypeptide	490752	497057	-	LmjF.09.1240	ATP-dependent helicase - putative	LinJ.09.1305
LinJ_090019900	polypeptide	499410	499964	-	LmjF.09.1250	hypothetical protein - conserved	LinJ.09.1310
LinJ_090020000	polypeptide	500781	502739	-	LmjF.09.1260	Bromodomain - putative|Pfam:PF00439	LinJ.09.1320
LinJ_090020100	polypeptide	504253	505281	-	LmjF.09.1270	mitochondrial carrier protein - putative	LinJ.09.1330
LinJ_090020200	polypeptide	506813	507916	-	LmjF.09.1280	hypothetical protein - conserved	LinJ.09.1340
LinJ_090020300	polypeptide	508953	510683	-	LmjF.09.1290	hypothetical protein - conserved	LinJ.09.1350
LinJ_090020400	polypeptide	511506	512162	-	LmjF.09.1300	PPPDE putative peptidase domain containing protein - putative|Pfam:PF05903	LinJ.09.1360
LinJ_090020500	polypeptide	514036	514800	-	LmjF.09.1310	PPPDE putative peptidase domain containing protein - putative|Pfam:PF05903	LinJ.09.1370
LinJ_090020600	polypeptide	516120	517172	-	LmjF.09.1315	hypothetical protein - conserved	LinJ.09.1371
LinJ_090020700	polypeptide	519022	520839	-	LmjF.09.1320	paraflagellar rod component - putative	LinJ.09.1390
LinJ_090020800	polypeptide	522444	524267	-	LmjF.09.1330	hypothetical protein - conserved	LinJ.09.1400
LinJ_090020900	polypeptide	525994	526329	-	LmjF.09.1340	histone H2B	LinJ.09.1410
LinJ_090021000	polypeptide	527450	528028	-	LmjF.09.1350	hypothetical protein - conserved	LinJ.09.1420
LinJ_090021100	polypeptide	529218	529604	-	LmjF.09.1360	hypothetical protein - conserved	LinJ.09.1430
LinJ_090021200	polypeptide	531503	532309	-	LmjF.09.1370	hypothetical protein - conserved	LinJ.09.1440
LinJ_090021300	polypeptide	534533	536275	-	LmjF.09.1380	hypothetical protein - conserved	LinJ.09.1450
LinJ_090021400	polypeptide	537767	539752	-	LmjF.09.1390	hypothetical protein - conserved	LinJ.09.1460
LinJ_090021500	polypeptide	540523	542412	-	LmjF.09.1400	Glycosyl hydrolase family 47 - putative|Pfam:PF01532	LinJ.09.1470
LinJ_090021600	polypeptide	543879	545600	-	LmjF.09.1410	SET domain containing protein - putative|Pfam:PF00856	LinJ.09.1480
LinJ_090021700	polypeptide	546769	547188	-	LmjF.09.1420	Bacterial trigger factor protein (TF) C-terminus - putative|Pfam:PF05698	LinJ.09.1490
LinJ_090021800	polypeptide	547940	548503	-	LmjF.09.1430	ubiquinone biosynthesis protein-like protein - putative	LinJ.09.1500
LinJ_090021900	pseudogene	551719	552189	-	-	ABC transporter - putative|Pfam:PF00005	LinJ.09.1510
LinJ_090022000	polypeptide	554305	555546	-	LmjF.09.1440	DnaJ domain containing protein - putative|Pfam:PF00226	LinJ.09.1520
LinJ_090022100	polypeptide	556477	556872	-	LmjF.09.1450	Rhodanese-like domain containing protein - putative|Pfam:PF00581	LinJ.09.1530
LinJ_090022200	polypeptide	557525	557977	-	LmjF.09.1460	Rhodanese-like domain containing protein - putative|Pfam:PF00581	LinJ.09.1540
LinJ_090022300	polypeptide	558926	559285	-	LmjF.09.1470	Rhodanese-like domain containing protein - putative|Pfam:PF00581	LinJ.09.1550
LinJ_090022400	polypeptide	560862	563306	-	LmjF.09.1480	DNA J-binding protein - putative	LinJ.09.1560
LinJ_090022500	polypeptide	564432	564785	-	LmjF.09.1490	cytochrome b5-like protein - putative	LinJ.09.1570
LinJ_090022600	polypeptide	566009	566428	-	LmjF.09.1500:pseudogenic_transcript	Cytochrome b5-like Heme/Steroid binding domain containing protein - putative|Pfam:PF00173	LinJ.09.1580
LinJ_090022700	polypeptide	566904	567269	-	LmjF.09.1505	hypothetical protein - conserved	LinJ.09.1590
LinJ_090022800	polypeptide	568149	572783	-	LmjF.09.1510	hypothetical protein - conserved	LinJ.09.1600
LinJ_090022900	polypeptide	573702	574718	-	LmjF.09.1520	Leucine Rich repeat - putative|Pfam:PF13516	LinJ.09.1610
LinJ_090023000	polypeptide	575216	575701	-	LmjF.09.1530	hypothetical protein - conserved	LinJ.09.1620
LinJ_090023100	polypeptide	576187	578010	-	LmjF.09.1540	hypothetical protein - conserved	LinJ.09.1630
LinJ_090023200	polypeptide	578651	579196	-	LmjF.09.1550	hypothetical protein - conserved	LinJ.09.1640

## Sheet: LinJ10
gene ID	product type	Start	End	Strand	LmjF orthologous	Product	LinJ name	Notes
LinJ_100005000	polypeptide	3367	4551	-	LmjF.10.0010	delta-12 fatty acid desaturase	LinJ.10.1460
LinJ_100005100	polypeptide	7512	9491	-	LmjF.10.0020	pteridine transporter (truncated) - putative	LinJ.10.1450
LinJ_100005200	polypeptide	11507	12988	-	LmjF.10.0030	phosphate-Repressible Phosphate Permease-like protein	LinJ.10.0010
LinJ_100005300	polypeptide	22283	25096	+	LmjF.10.0040	Gryzun - putative trafficking through Golgi - putative|Pfam:PF07919	LinJ.10.0020
LinJ_100005400	polypeptide	25954	28713	+	LmjF.10.0050	Dos2-interacting transcription regulator of RNA-Pol-II - putative|Pfam:PF14500	LinJ.10.0030
LinJ_100005500	polypeptide	29536	30627	+	LmjF.10.0060	thymidylate kinase-like protein	LinJ.10.0040
LinJ_100005600	polypeptide	32376	32810	+	LmjF.10.0070	ribosomal protein l35a - putative	LinJ.10.0050
LinJ_100005700	polypeptide	33410	34441	+	LmjF.10.0080	hypothetical protein - conserved	LinJ.10.0060
LinJ_100005800	polypeptide	38512	39750	+	LmjF.10.0090	dehydrogenase-like protein	LinJ.10.0070
LinJ_100005900	polypeptide	40993	41766	+	LmjF.10.0100	SRP40 - C-terminal domain containing protein - putative|Pfam:PF05022	LinJ.10.0080
LinJ_100006000	polypeptide	42819	44006	+	LmjF.10.0110	WD-repeat containing protein	LinJ.10.0090
LinJ_100006100	polypeptide	45397	46485	+	LmjF.10.0120	PSP1 C-terminal conserved region containing protein - putative|Pfam:PF04468	LinJ.10.0100
LinJ_100006200	polypeptide	52306	54519	+	LmjF.10.0130	hypothetical protein - conserved	LinJ.10.0110
LinJ_100006300	polypeptide	56336	58678	+	LmjF.10.0140	DEAD/DEAH box helicase - putative	LinJ.10.0120
LinJ_100006400	polypeptide	62256	63365	+	LmjF.10.0150	hypothetical protein - conserved	LinJ.10.0130
LinJ_100006500	polypeptide	68140	69657	+	LmjF.10.0160	hypothetical protein - conserved	LinJ.10.0140
LinJ_100006600	polypeptide	73391	75424	+	LmjF.10.0170	guanosine diphosphatase - putative	LinJ.10.0150
LinJ_100006700	polypeptide	77277	77993	+	LmjF.10.0180	leucine-rich repeat protein - putative	LinJ.10.0160
LinJ_100006800	polypeptide	79197	79589	+	LmjF.10.0185	hypothetical protein - conserved	LinJ.10.0170
LinJ_100006900	polypeptide	80120	82126	+	LmjF.10.0190	hypothetical protein - conserved	LinJ.10.0180
LinJ_100007000	polypeptide	83038	83703	+	LmjF.10.0195	MORN repeat - putative|Pfam:PF02493	LinJ.10.0190
LinJ_100007100	polypeptide	85051	86274	+	LmjF.10.0200	Mitogen-activated protein kinase 10 - putative	LinJ.10.0200
LinJ_100007200	polypeptide	89378	89761	+	-	hypothetical protein	LinJ.10.0205
LinJ_100007300	polypeptide	92843	94264	+	LmjF.10.0210	Nucleolar protein 56 - putative	LinJ.10.0210
LinJ_100007400	polypeptide	95359	97506	+	LmjF.10.0218	hypothetical protein - conserved	LinJ.10.0220
LinJ_100007500	polypeptide	98274	99110	+	LmjF.10.0219	hypothetical protein - conserved	LinJ.10.0230
LinJ_100007600	polypeptide	102689	104161	+	LmjF.10.0220	Amastin surface glycoprotein - putative|Pfam:PF07344	LinJ.10.0240
LinJ_100007700	polypeptide	108044	109300	+	LmjF.10.0230	Amastin surface glycoprotein - putative|Pfam:PF07344	LinJ.10.0250
LinJ_100007800	polypeptide	111238	113448	+	LmjF.10.0240	hypothetical protein - conserved	LinJ.10.0260
LinJ_100007900	polypeptide	114583	115362	+	LmjF.10.0250	Pterin 4 alpha carbinolamine dehydratase - putative|Pfam:PF01329	LinJ.10.0270
LinJ_100008000	polypeptide	116141	116530	+	LmjF.10.0260	COPI associated protein - putative|Pfam:PF08507	LinJ.10.0280
LinJ_100008100	polypeptide	118487	121276	+	LmjF.10.0270	Exonuclease - putative|Pfam:PF00929	LinJ.10.0290
LinJ_100008200	polypeptide	122264	129310	+	LmjF.10.0280	hypothetical protein - conserved	LinJ.10.0300
LinJ_100008300	polypeptide	130439	131746	+	LmjF.10.0290	isocitrate dehydrogenase [NADP] - mitochondrial precursor - putative	LinJ.10.0310
LinJ_100008400	polypeptide	135002	137299	+	LmjF.10.0300	kinetoplastid kinetochore protein 4 - putative	LinJ.10.0320
LinJ_100008500	polypeptide	140022	142433	+	LmjF.10.0310	protein transport protein SEC23 - putative	LinJ.10.0330
LinJ_100008600	polypeptide	144115	149988	+	LmjF.10.0320	hypothetical protein - conserved	LinJ.10.0340
LinJ_100008700	polypeptide	152196	153503	+	LmjF.10.0330	hypothetical protein - conserved	LinJ.10.0350
LinJ_100008800	polypeptide	154911	157148	+	LmjF.10.0350:pseudogenic_transcript	pteridine transporter (truncated) - putative	LinJ.10.0360
LinJ_100008900	polypeptide	161336	163888	+	LmjF.10.0360	pteridine transporter (truncated) - putative	LinJ.10.0370
LinJ_100009000	polypeptide	168362	170149	+	LmjF.10.0370	pteridine transporter (truncated) - putative	LinJ.10.0380
LinJ_100009100	polypeptide	174231	176039	+	LmjF.10.0380	pteridine transporter (truncated) - putative	LinJ.10.0390
LinJ_100009200	polypeptide	176092	176334	+	-	hypothetical protein	LinJ.10.0395	Sequence similarity to LinJ.10.0390
LinJ_100009300	polypeptide	182263	184377	+	LmjF.10.0385	pteridine transporter (truncated) - putative	LinJ.10.0400
LinJ_100009400	polypeptide	188354	190450	+	LmjF.10.0390	pteridine transporter (truncated) - putative	LinJ.10.0410
LinJ_100009500	polypeptide	192375	194543	+	LmjF.10.0400	pteridine transporter (truncated) - putative	LinJ.10.0420
LinJ_100009600	polypeptide	196591	198360	+	LmjF.10.0420	dihydroxyacetone kinase 1-like protein	LinJ.10.0430
LinJ_100009700	polypeptide	200358	202265	+	LmjF.10.0425:pseudogenic_transcript	hypothetical protein	LinJ.10.0440
LinJ_100009800	polypeptide	203517	204002	+	LmjF.10.0430	Zinc finger - C3HC4 type (RING finger) containing protein - putative|Pfam:PF13920	LinJ.10.0450
LinJ_100009900	polypeptide	207281	207778	+	LmjF.10.0440	Zinc finger - C3HC4 type (RING finger) containing protein - putative|Pfam:PF13920	LinJ.10.0460
LinJ_100010000	polypeptide	214790	215041	+	LmjF.10.0450	4F5 protein family/Zinc-binding - putative|Pfam:PF04419|Pfam:PF12907	LinJ.10.0480
LinJ_100010100	polypeptide	218138	219934	+	LmjF.10.0460	GP63 - leishmanolysin	LinJ.10.0490
LinJ_100010150	polypeptide	221603	222491	+	-	hypothetical protein	LinJ.10.0495	Sequence similarity to LinJ.10.0521.1
LinJ_100010200	polypeptide	223954	225753	+	LmjF.10.0465	GP63 - leishmanolysin	LinJ.10.0500
LinJ_100010300	polypeptide	227006	228805	+	LmjF.10.0470	GP63 - leishmanolysin	LinJ.10.0501
LinJ_100010400	polypeptide	230045	231268	+	LmjF.10.0480	GP63 - leishmanolysin	LinJ.10.0502
LinJ_100010500	polypeptide	231388	231843	+	-	hypothetical protein	LinJ.10.0503
LinJ_100010600	polypeptide	233092	234891	+	LmjF.10.0460	GP63 - leishmanolysin	LinJ.10.0504
LinJ_100010700	polypeptide	236145	237944	+	LmjF.10.0460	GP63 - leishmanolysin	LinJ.10.0505
LinJ_100010800	polypeptide	239192	240991	+	LmjF.10.0460	GP63 - leishmanolysin	LinJ.10.0506
LinJ_100010900	polypeptide	242239	244038	+	LmjF.10.0460	GP63 - leishmanolysin	LinJ.10.0507
LinJ_100011000	polypeptide	245286	247085	+	LmjF.10.0460	GP63 - leishmanolysin	LinJ.10.0508
LinJ_100011100	polypeptide	248333	250132	+	LmjF.10.0460	GP63 - leishmanolysin	LinJ.10.0510
LinJ_100011200	polypeptide	251386	253383	+	LmjF.10.0460	GP63 - leishmanolysin	LinJ.10.0520
LinJ_100011300	polypeptide	255008	256807	+	LmjF.10.0460	GP63 - leishmanolysin	LinJ.10.0530
LinJ_100011350	polypeptide	258476	259371	+	-	hypothetical protein	LinJ.10.0532	Sequence similarity to LinJ.10.0521.1
LinJ_100011400	polypeptide	264566	264946	+	-	hypothetical protein - conserved	LinJ.10.0523
LinJ_100011500	polypeptide	264978	265232	+	-	hypothetical protein	LinJ.10.0526	Sequence similarity to LmjF.16.0880
LinJ_100011600	polypeptide	268316	269482	+	LmjF.10.0490	mitogen-activated protein kinase 3 - putative	LinJ.10.0540
LinJ_100011700	polypeptide	274343	294754	+	LmjF.10.0500	hypothetical protein - conserved	LinJ.10.0550
LinJ_100011800	polypeptide	296724	297827	+	LmjF.10.0510	glycerol-3-phosphate dehydrogenase [NAD+] - glycosomal	LinJ.10.0560
LinJ_100011900	polypeptide	300567	300899	-	-	hypothetical protein	LinJ.10.0565	Sequence similarity to Leptomonas pyrrhocoris hypothetical protein ABB37_08122
LinJ_100012000	polypeptide	301887	304607	-	LmjF.10.0520	hypothetical protein - conserved	LinJ.10.0570
LinJ_100012100	polypeptide	305429	308896	-	LmjF.10.0530	hypothetical protein - conserved	LinJ.10.0580
LinJ_100012200	polypeptide	310167	313436	-	LmjF.10.0540	hypothetical protein - conserved	LinJ.10.0590
LinJ_100012300	polypeptide	314279	315574	-	LmjF.10.0550	hypothetical protein - conserved	LinJ.10.0600
LinJ_100012400	polypeptide	316193	317308	-	LmjF.10.0560	zinc binding dehydrogenase-like protein	LinJ.10.0610
LinJ_100012500	polypeptide	318117	319553	-	LmjF.10.0570	zinc-binding dehydrogenase-like protein	LinJ.10.0620
LinJ_100012600	polypeptide	320533	322845	-	LmjF.10.0580	Chromatin assembly factor 1 subunit A - putative|Pfam:PF12253	LinJ.10.0630
LinJ_100012700	polypeptide	323205	324008	-	LmjF.10.0590	hypothetical protein - conserved	LinJ.10.0640
LinJ_100012800	polypeptide	324309	326096	-	LmjF.10.0600	ABC1 family - putative|Pfam:PF03109	LinJ.10.0650
LinJ_100012900	polypeptide	332611	334134	-	LmjF.10.0610	endonuclease G - putative	LinJ.10.0660
LinJ_100013000	polypeptide	335937	338207	-	LmjF.10.0620	hypothetical protein - conserved	LinJ.10.0670
LinJ_100013100	polypeptide	340363	342144	-	LmjF.10.0630	flagellar glycoprotein-like protein	LinJ.10.0680
LinJ_100013200	polypeptide	343700	344431	-	LmjF.10.0640	hypothetical protein - conserved	LinJ.10.0690
LinJ_100013300	polypeptide	345387	346514	-	LmjF.10.0650	hypothetical protein - conserved	LinJ.10.0700
LinJ_100013400	polypeptide	348043	354030	-	LmjF.10.0660	hypothetical protein - conserved	LinJ.10.0710
LinJ_100013500	polypeptide	356755	357729	-	LmjF.10.0670	hypothetical protein - conserved	LinJ.10.0720
LinJ_100013600	polypeptide	358781	360298	-	LmjF.10.0680	hypothetical protein - conserved	LinJ.10.0730
LinJ_100013700	polypeptide	361418	366445	-	LmjF.10.0690	HEAT repeat - putative|Pfam:PF02985	LinJ.10.0740
LinJ_100013800	polypeptide	367315	370179	-	LmjF.10.0700	RNA recognition motif (a.k.a. RRM - RBD - or RNP domain)/RNA recognition motif. (a.k.a. RRM - RBD - or RNP domain) - putative|Pfam:PF14259|Pfam:PF00076|Pfam:PF13893	LinJ.10.0750
LinJ_100013850	polypeptide	371648	373114	-	LmjF.10.0710,LmjF.10.0715,LmjF.10.0720	amino acid permease 24 - putative	LinJ.10.0760
LinJ_100013900	polypeptide	374401	375867	-	LmjF.10.0710,LmjF.10.0715,LmjF.10.0720	amino acid permease 24 - putative	LinJ.10.0770
LinJ_100014000	polypeptide	377964	378809	-	LmjF.10.0730	deaminase - putative	LinJ.10.0780
LinJ_100014100	polypeptide	380921	381298	-	LmjF.10.0740	hypothetical protein - conserved	LinJ.10.0790
LinJ_100014200	polypeptide	384374	390349	-	LmjF.10.0750	hypothetical protein - conserved	LinJ.10.0800
LinJ_100014300	polypeptide	392341	394266	-	LmjF.10.0760	hypothetical protein - conserved	LinJ.10.0810
LinJ_100014400	polypeptide	394910	396565	-	LmjF.10.0770	hypothetical protein - conserved	LinJ.10.0820
LinJ_100014500	polypeptide	398784	400043	-	LmjF.10.0780	WD domain - G-beta repeat - putative|Pfam:PF00400	LinJ.10.0830
LinJ_100014600	polypeptide	401990	402655	-	LmjF.10.0790	hypothetical protein - conserved	LinJ.10.0840
LinJ_100014700	polypeptide	403605	406847	-	LmjF.10.0800	hypothetical protein - conserved	LinJ.10.0850
LinJ_100014800	polypeptide	409059	414557	-	LmjF.10.0810	hypothetical protein - conserved	LinJ.10.0860
LinJ_100014900	polypeptide	416831	418033	-	LmjF.10.0820	hypothetical protein - conserved	LinJ.10.0870
LinJ_100015000	polypeptide	419024	424288	-	LmjF.10.0830	serine/threonine-protein kinase - putative	LinJ.10.0880
LinJ_100015100	polypeptide	426028	428226	-	LmjF.10.0840	hypothetical protein - conserved	LinJ.10.0890
LinJ_100015200	polypeptide	428963	429337	-	LmjF.10.0850	nuclear transport factor 2 - putative	LinJ.10.0900
LinJ_100015300	polypeptide	430505	431095	-	LmjF.10.0860	Ribosome biogenesis protein Nop16 - putative|Pfam:PF09420	LinJ.10.0910
LinJ_100015400	polypeptide	432068	432460	-	LmjF.10.0870	histone H3 - putative	LinJ.10.0920
LinJ_100015500	polypeptide	433205	436705	-	LmjF.10.0880	hypothetical protein - conserved	LinJ.10.0930
LinJ_100015600	polypeptide	437639	438118	-	LmjF.10.0890	FKBP-type peptidyl-prolyl cis-trans isomerase - putative	LinJ.10.0940
LinJ_100015700	polypeptide	438905	443629	-	LmjF.10.0900	hypothetical protein - conserved	LinJ.10.0950
LinJ_100015800	polypeptide	445506	446132	-	LmjF.10.0910	small GTP-binding protein Rab11 - putative	LinJ.10.0960
LinJ_100015900	polypeptide	448287	448886	-	LmjF.10.0920	hypothetical protein - conserved	LinJ.10.0980
LinJ_100016000	polypeptide	449674	450729	-	LmjF.10.0930:pseudogenic_transcript	hypothetical protein, conserved	LinJ.10.0990
LinJ_100016100	polypeptide	451204	452034	-	LmjF.10.0935:pseudogenic_transcript	hypothetical protein	LinJ.10.1000
LinJ_100016200	polypeptide	452107	452325	-	LmjF.10.0935:pseudogenic_transcript	hypothetical protein	LinJ.10.1001
LinJ_100016300	polypeptide	452359	453546	-	LmjF.10.0935:pseudogenic_transcript	hypothetical protein	LinJ.10.1002
LinJ_100016400	polypeptide	455447	459448	-	LmjF.10.0940	hypothetical protein - conserved	LinJ.10.1010
LinJ_100016500	polypeptide	460902	461225	-	LmjF.10.0945	Archaic translocase of outer membrane 12 kDa subunit - putative	LinJ.10.1020
LinJ_100016600	polypeptide	462193	463794	-	LmjF.10.0950	Translation initiation factor eIF-2B subunit beta - putative	LinJ.10.1030
LinJ_100016700	polypeptide	465174	467594	-	LmjF.10.0960	hypothetical protein - conserved	LinJ.10.1040
LinJ_100016800	polypeptide	469162	469554	-	LmjF.10.0970	histone H3 - putative	LinJ.10.1050
LinJ_100016900	polypeptide	471429	473279	-	LmjF.10.0980	hypothetical protein - conserved	LinJ.10.1060
LinJ_100017000	polypeptide	474575	474967	-	LmjF.10.0990	histone H3 - putative	LinJ.10.1070
LinJ_100017100	polypeptide	475464	476666	-	LmjF.10.1000	ARP2/3 complex subunit - putative	LinJ.10.1080
LinJ_100017200	polypeptide	478029	479054	-	LmjF.10.1010	nucleoside phosphorylase-like protein	LinJ.10.1090
LinJ_100017300	polypeptide	480383	481570	-	LmjF.10.1020	carrier protein - putative	LinJ.10.1100
LinJ_100017400	polypeptide	483438	484586	-	LmjF.10.1030	RNA-binding protein-like protein	LinJ.10.1110
LinJ_100017500	polypeptide	485753	489424	-	LmjF.10.1040	Domain of Unknown Function (DUF1042) - putative|Pfam:PF06294	LinJ.10.1120
LinJ_100017600	polypeptide	489975	490802	-	LmjF.10.1050	DnaJ domain containing protein - putative|Pfam:PF00226	LinJ.10.1130
LinJ_100017700	polypeptide	491480	492448	-	LmjF.10.1060	hypothetical protein - conserved	LinJ.10.1140
LinJ_100017800	polypeptide	493085	494863	-	LmjF.10.1070	hypothetical protein - conserved	LinJ.10.1150
LinJ_100017900	polypeptide	497548	499896	-	LmjF.10.1080	Eukaryotic translation initiation factor 4 gamma type 5 - putative	LinJ.10.1160
LinJ_100018000	polypeptide	501293	502804	-	LmjF.10.1081.1_pseudogen	hypothetical protein - conserved	LinJ.10.1170
LinJ_100018100	polypeptide	504014	504547	-	LmjF.10.1090	hypothetical protein - conserved	LinJ.10.1180
LinJ_100018200	polypeptide	506192	507466	-	LmjF.10.1100	hypothetical protein - conserved	LinJ.10.1190
LinJ_100018300	polypeptide	508392	508709	-	-	hypothetical protein	LinJ.10.1195
LinJ_100018400	polypeptide	509935	511506	-	LmjF.10.1110	PAB1-binding protein - putative	LinJ.10.1200
LinJ_100018500	polypeptide	512606	513025	-	LmjF.10.1120	hypothetical protein - conserved	LinJ.10.1210
LinJ_100018600	polypeptide	514147	518730	-	LmjF.10.1130	hypothetical protein - conserved	LinJ.10.1220
LinJ_100018700	polypeptide	520887	521969	-	LmjF.10.1140	Zinc finger - C3HC4 type (RING finger) containing protein - putative|Pfam:PF13920|Pfam:PF13923	LinJ.10.1230
LinJ_100018800	polypeptide	522985	524427	-	LmjF.10.1150	Tumour suppressor - Mitostatin - putative|Pfam:PF13868	LinJ.10.1240
LinJ_100018900	polypeptide	526910	527560	-	LmjF.10.1160	Ras-related protein RabX1 - putative	LinJ.10.1250
LinJ_100019000	polypeptide	529325	529993	-	LmjF.10.1170	small GTP-binding protein Rab7 - putative	LinJ.10.1260
LinJ_100019100	polypeptide	531947	532369	-	LmjF.10.1180	hypothetical protein - conserved	LinJ.10.1270
LinJ_100019200	polypeptide	534381	535574	-	LmjF.10.1190	flagellar protofilament ribbon protein-like protein	LinJ.10.1280
LinJ_100019300	polypeptide	536820	537389	-	LmjF.10.1195	Zn-finger in Ran binding protein and others - putative|Pfam:PF00641	LinJ.10.1290
LinJ_100019400	polypeptide	538738	541926	-	LmjF.10.1200	hypothetical protein - conserved	LinJ.10.1300
LinJ_100019500	polypeptide	543530	545233	-	LmjF.10.1210	hypothetical protein - conserved	LinJ.10.1310
LinJ_100019600	polypeptide	546332	547252	-	LmjF.10.1220	Spinocerebellar ataxia type 10 protein domain containing protein - putative|Pfam:PF09759	LinJ.10.1330
LinJ_100019700	polypeptide	547910	548311	-	LmjF.10.1225	hypothetical protein - conserved	LinJ.10.1340
LinJ_100019800	polypeptide	550761	551498	-	LmjF.10.1227	hypothetical protein - conserved	LinJ.10.1350
LinJ_100019900	tRNA	552088	552161	+	tRNA	anticodon=ctt	tRNA
LinJ_100020000	tRNA	552229	552299	-	tRNA	anticodon=gcc|aa=Gly	tRNA
LinJ_100020100	tRNA	552359	552431	-	tRNA	anticodon=gtt|aa=Asn	tRNA
LinJ_100020200	polypeptide	552546	553481	+	LmjF.10.1228	Methyltransferase domain containing protein - putative|Pfam:PF13489	LinJ.10.1360
LinJ_100020300	polypeptide	554205	555191	+	LmjF.10.1230	Protein of unknown function (DUF1861) - putative|Pfam:PF08950	LinJ.10.1370
LinJ_100020400	polypeptide	556935	557900	+	LmjF.10.1240	Protein of unknown function (DUF1861) - putative|Pfam:PF08950	LinJ.10.1380
LinJ_100020500	polypeptide	559684	560640	+	LmjF.10.1250	Protein of unknown function (DUF1861) - putative|Pfam:PF08950	LinJ.10.1390
LinJ_100020600	polypeptide	565000	565947	+	LmjF.10.1260	Protein of unknown function (DUF1861) - putative|Pfam:PF08950	LinJ.10.1400
LinJ_100020700	polypeptide	567155	568096	+	LmjF.10.1270	Protein of unknown function (DUF1861) - putative|Pfam:PF08950	LinJ.10.1410
LinJ_100020800	polypeptide	569104	570054	+	LmjF.10.1280	Protein of unknown function (DUF1861) - putative|Pfam:PF08950	LinJ.10.1420
LinJ_100020900	polypeptide	572403	573338	+	LmjF.10.1290	Protein of unknown function (DUF1861) - putative|Pfam:PF08950	LinJ.10.1430
LinJ_100021000	polypeptide	575410	576891	+	LmjF.10.1300	phosphate-Repressible Phosphate Permease-like protein	LinJ.10.1440
LinJ_100021100	polypeptide	578907	580886	+	LmjF.10.1310	pteridine transporter (truncated) - putative	LinJ.10.1450
LinJ_100021200	polypeptide	583968	585023	+	LmjF.10.1320	delta-12 fatty acid desaturase	LinJ.10.1460

[truncated: 26 more sheets: LinJ11, LinJ12, LinJ13, LinJ14, LinJ15, LinJ16, LinJ17, LinJ18, LinJ19, LinJ20, LinJ21, LinJ22, LinJ23, LinJ24, LinJ25, LinJ26, LinJ27, LinJ28, LinJ29, LinJ30 …]
